# Supplementary material for: Crystal structure of methyl (E)-4-[2-(8-hy­droxy­quinolin-2-yl)vin­yl]benzoate
Source: Acta Crystallogr E Crystallogr Commun. 2016 Aug 5;72(Pt 9):1251–3. doi: 10.1107/S205698901601210X (PMC5120699; doi:10.1107/S205698901601210X)
Supplement: Supplementary file 1 [file e-72-01251-sup1.cif]

##############################################################################
#                                                                            #
# This CIF contains the data in a paper accepted for publication in          #
# Acta Crystallographica Section E. It conforms to the requirements of       #
# Notes for Authors for Acta Crystallographica Section E, and has been       #
# peer reviewed under the auspices of the IUCr Commission on Journals.       #
#                                                                            #
# Full details of the Crystallographic Information File format               #
# are given in the paper "The Crystallographic Information File (CIF):       #
# a New Standard Archive File for Crystallography" by S. R. Hall, F. H.      #
# Allen and I. D. Brown [Acta Cryst. (1991), A47, 655-685].                  #
#                                                                            #
# The current version of the core CIF dictionary is obtainable from          #
# ftp://ftp.iucr.org/pub/cif_core.dic.                                       #
#                                                                            #
# Software is freely available for graphical display of the structure(s)     #
# in this CIF. For information consult the CIF software page                 #
# http://www.iucr.org/resources/cif/software.                                #
#                                                                            #
# This file may be used for bona fide research purposes within the           #
# scientific community so long as proper attribution is given to the journal # 
# article from which it was obtained.                                        #
#                                                                            #
##############################################################################
data_I
_database_code_depnum_ccdc_archive 'CCDC 859030'
_audit_creation_method     SHELXL-97
_chemical_name_systematic
;
Methyl (<i>E</i>)-4-[2-(8-hydroxyquinolin-2-yl)vinyl]benzoate
;
_chemical_name_common     ?
_chemical_formula_moiety     'C19 H15 N O3'
_chemical_formula_sum     'C19 H15 N O3'
_chemical_formula_iupac     'C19 H15 N O3'
_chemical_formula_weight     305.32
_chemical_melting_point     ?
_symmetry_cell_setting     monoclinic
_symmetry_space_group_name_H-M     ' P 21/n'
_symmetry_space_group_name_Hall     '-P 2yn'
loop_
    _symmetry_equiv_pos_as_xyz
    'x, y, z'
    '-x+1/2, y+1/2, -z+1/2'
    '-x, -y, -z'
    'x-1/2, -y-1/2, z-1/2'
_cell_length_a     12.0236(4)
_cell_length_b     9.7045(4)
_cell_length_c     13.2607(4)
_cell_angle_alpha     90.00
_cell_angle_beta     96.260(2)
_cell_angle_gamma     90.00
_cell_volume     1538.07(9)
_cell_formula_units_Z     4
_cell_measurement_reflns_used     1747
_cell_measurement_theta_min     2.17
_cell_measurement_theta_max     27.56
_cell_measurement_temperature     296(2)
_exptl_crystal_description     block
_exptl_crystal_colour     yellow
_exptl_crystal_size_max     0.083
_exptl_crystal_size_mid     0.062
_exptl_crystal_size_min     0.045
_exptl_crystal_density_diffrn     1.319
_exptl_crystal_density_meas     ?
_exptl_crystal_density_method     'not measured'
_exptl_crystal_F_000     640
_exptl_absorpt_coefficient_mu     0.090
_exptl_absorpt_correction_type     multi-scan
_exptl_absorpt_process_details
;
(SADABS; Bruker, 2005)
;
_exptl_absorpt_correction_T_min     0.993
_exptl_absorpt_correction_T_max     0.996
_exptl_special_details     ?
_diffrn_ambient_temperature     296(2)
_diffrn_radiation_type     MoK\a
_diffrn_radiation_wavelength     0.71073
_diffrn_radiation_source     'fine-focus sealed tube'
_diffrn_radiation_monochromator     graphite
_diffrn_measurement_device_type     'Bruker SMART CCD area-detector'
_diffrn_measurement_method     'phi and omega scans'
_diffrn_detector_area_resol_mean     ?
_diffrn_reflns_number     13068
_diffrn_reflns_av_R_equivalents     0.0406
_diffrn_reflns_av_sigmaI/netI     0.0371
_diffrn_reflns_theta_min     2.17
_diffrn_reflns_theta_max     27.56
_diffrn_reflns_theta_full     27.56
_diffrn_measured_fraction_theta_max     0.986
_diffrn_measured_fraction_theta_full     0.986
_diffrn_reflns_limit_h_min     -15
_diffrn_reflns_limit_h_max     14
_diffrn_reflns_limit_k_min     -12
_diffrn_reflns_limit_k_max     12
_diffrn_reflns_limit_l_min     -17
_diffrn_reflns_limit_l_max     17
_diffrn_standards_number     .
_diffrn_standards_interval_count     .
_diffrn_standards_interval_time     .
_diffrn_standards_decay_%     0
_refine_special_details
;
 Refinement of F^2^ against ALL reflections.  The weighted R-factor wR and
 goodness of fit S are based on F^2^, conventional R-factors R are based
 on F, with F set to zero for negative F^2^. The threshold expression of
 F^2^ > 2sigma(F^2^) is used only for calculating R-factors(gt) etc. and is
 not relevant to the choice of reflections for refinement.  R-factors based
 on F^2^ are statistically about twice as large as those based on F, and R-
 factors based on ALL data will be even larger.
;
_reflns_number_total     3511
_reflns_number_gt     2049
_reflns_threshold_expression     >2sigma(I)
_refine_ls_structure_factor_coef     Fsqd
_refine_ls_matrix_type     full
_refine_ls_R_factor_all     0.0890
_refine_ls_R_factor_gt     0.0455
_refine_ls_wR_factor_gt     0.1130
_refine_ls_wR_factor_ref     0.1366
_refine_ls_goodness_of_fit_ref     1.018
_refine_ls_restrained_S_all     1.018
_refine_ls_number_reflns     3511
_refine_ls_number_parameters     217
_refine_ls_number_restraints     0
_refine_ls_hydrogen_treatment     mixed
_refine_ls_weighting_scheme     calc
_refine_ls_weighting_details
         'calc w=1/[\s^2^(Fo^2^)+(0.0631P)^2^+0.1091P] where P=(Fo^2^+2Fc^2^)/3'
_atom_sites_solution_hydrogens     geom
_atom_sites_solution_primary     direct
_atom_sites_solution_secondary     difmap
_refine_ls_shift/su_max     0.000
_refine_ls_shift/su_mean     0.000
_refine_diff_density_max     0.167
_refine_diff_density_min     -0.180
_refine_ls_extinction_method     none
_refine_ls_extinction_coef     ?
loop_
    _atom_type_symbol
    _atom_type_description
    _atom_type_scat_dispersion_real
    _atom_type_scat_dispersion_imag
    _atom_type_scat_source
    'C' 'C' 0.0033 0.0016
                         'International Tables Vol C Tables 4.2.6.8 and 6.1.1.4'
    'H' 'H' 0.0000 0.0000
                         'International Tables Vol C Tables 4.2.6.8 and 6.1.1.4'
    'N' 'N' 0.0061 0.0033
                         'International Tables Vol C Tables 4.2.6.8 and 6.1.1.4'
    'O' 'O' 0.0106 0.0060
                         'International Tables Vol C Tables 4.2.6.8 and 6.1.1.4'
_computing_data_collection
;
SMART (Bruker, 2005)
;
_computing_cell_refinement
;
SAINT (Bruker, 2005)
;
_computing_data_reduction
;
SAINT (Bruker, 2005)
;
_computing_structure_solution
;
SHELXS97 (Sheldrick, 2008)
;
_computing_structure_refinement
;
SHELXL97 (Sheldrick, 2008)
;
_computing_molecular_graphics
;
SHELXTL (Sheldrick, 2008) and Mercury (Macrae et al., 2008)
;
_computing_publication_material
;
SHELXL97 (Sheldrick, 2008) and PLATON (Spek, 2009)
;
loop_
    _atom_site_type_symbol
    _atom_site_label
    _atom_site_fract_x
    _atom_site_fract_y
    _atom_site_fract_z
    _atom_site_U_iso_or_equiv
    _atom_site_adp_type
    _atom_site_calc_flag
    _atom_site_refinement_flags
    _atom_site_occupancy
    _atom_site_symmetry_multiplicity
    _atom_site_disorder_assembly
    _atom_site_disorder_group
    N N1 0.87623(11) 0.22440(15) 0.17162(11) 0.0507(4) Uani d . 1 1 . .
    O O3 1.04463(12) 0.41136(15) 0.20030(12) 0.0678(4) Uani d . 1 1 . .
    C C19 0.97735(12) 0.17971(18) 0.21670(12) 0.0465(4) Uani d . 1 1 . .
    C C3 0.26628(13) 0.27214(18) -0.01100(13) 0.0496(4) Uani d . 1 1 . .
    C C14 0.99928(13) 0.04272(18) 0.24806(12) 0.0481(4) Uani d . 1 1 . .
    C C11 0.79264(13) 0.13449(18) 0.15909(12) 0.0491(4) Uani d . 1 1 . .
    O O2 0.07181(10) 0.24711(14) -0.02756(10) 0.0691(4) Uani d . 1 1 . .
    C C6 0.47912(13) 0.17659(19) 0.06283(12) 0.0508(4) Uani d . 1 1 . .
    C C13 0.90819(14) -0.04932(19) 0.23276(13) 0.0544(5) Uani d . 1 1 . .
    H H13A 0.9178 -0.1412 0.2517 0.065 Uiso calc R 1 1 . .
    C C18 1.06399(13) 0.27912(19) 0.23164(13) 0.0521(4) Uani d . 1 1 . .
    C C12 0.80665(14) -0.0046(2) 0.19061(13) 0.0549(5) Uani d . 1 1 . .
    H H12A 0.7464 -0.0651 0.1824 0.066 Uiso calc R 1 1 . .
    C C2 0.15483(14) 0.3263(2) -0.05173(14) 0.0574(5) Uani d . 1 1 . .
    O O1 0.14069(11) 0.42886(17) -0.10263(13) 0.0939(5) Uani d . 1 1 . .
    C C10 0.68606(13) 0.18748(19) 0.11050(13) 0.0550(5) Uani d . 1 1 . .
    H H10A 0.6873 0.2733 0.0795 0.066 Uiso calc R 1 1 . .
    C C9 0.58827(13) 0.1246(2) 0.10668(13) 0.0550(5) Uani d . 1 1 . .
    H H9A 0.5887 0.0370 0.1352 0.066 Uiso calc R 1 1 . .
    C C8 0.36132(14) 0.3354(2) -0.03918(13) 0.0587(5) Uani d . 1 1 . .
    H H8A 0.3541 0.4107 -0.0828 0.070 Uiso calc R 1 1 . .
    C C15 1.10686(14) 0.0073(2) 0.29359(13) 0.0581(5) Uani d . 1 1 . .
    H H15A 1.1226 -0.0831 0.3136 0.070 Uiso calc R 1 1 . .
    C C17 1.16678(14) 0.2423(2) 0.27826(15) 0.0611(5) Uani d . 1 1 . .
    H H17A 1.2229 0.3081 0.2901 0.073 Uiso calc R 1 1 . .
    C C7 0.46638(14) 0.2885(2) -0.00345(14) 0.0587(5) Uani d . 1 1 . .
    H H7A 0.5293 0.3318 -0.0237 0.070 Uiso calc R 1 1 . .
    C C4 0.27801(14) 0.15980(19) 0.05325(14) 0.0564(5) Uani d . 1 1 . .
    H H4A 0.2148 0.1156 0.0721 0.068 Uiso calc R 1 1 . .
    C C16 1.18752(15) 0.1057(2) 0.30817(14) 0.0641(5) Uani d . 1 1 . .
    H H16A 1.2581 0.0816 0.3387 0.077 Uiso calc R 1 1 . .
    C C5 0.38325(14) 0.11293(19) 0.08960(14) 0.0589(5) Uani d . 1 1 . .
    H H5A 0.3900 0.0372 0.1329 0.071 Uiso calc R 1 1 . .
    C C1 -0.04060(15) 0.2875(3) -0.06672(17) 0.0812(7) Uani d . 1 1 . .
    H H1B -0.0932 0.2228 -0.0445 0.122 Uiso calc R 1 1 . .
    H H1C -0.0470 0.2886 -0.1395 0.122 Uiso calc R 1 1 . .
    H H1D -0.0561 0.3777 -0.0421 0.122 Uiso calc R 1 1 . .
    H H3O 0.9748(17) 0.414(3) 0.178(2) 0.101(8) Uani d . 1 1 . .
loop_
    _atom_site_aniso_label
    _atom_site_aniso_U_11
    _atom_site_aniso_U_22
    _atom_site_aniso_U_33
    _atom_site_aniso_U_12
    _atom_site_aniso_U_13
    _atom_site_aniso_U_23
    N1 0.0405(7) 0.0524(9) 0.0578(9) 0.0016(7) -0.0003(6) -0.0028(7)
    O3 0.0509(8) 0.0541(8) 0.0935(10) -0.0052(7) -0.0140(8) 0.0047(7)
    C19 0.0397(9) 0.0523(10) 0.0470(9) 0.0023(8) 0.0028(7) -0.0005(8)
    C3 0.0447(9) 0.0557(11) 0.0471(9) 0.0034(8) -0.0015(7) -0.0011(8)
    C14 0.0422(9) 0.0528(11) 0.0495(9) 0.0062(8) 0.0057(7) 0.0010(8)
    C11 0.0412(9) 0.0503(10) 0.0549(10) 0.0016(8) 0.0005(7) -0.0059(8)
    O2 0.0414(7) 0.0864(10) 0.0774(9) 0.0056(7) -0.0034(6) 0.0080(7)
    C6 0.0445(9) 0.0530(10) 0.0529(10) 0.0011(8) -0.0034(7) -0.0051(8)
    C13 0.0527(10) 0.0471(10) 0.0631(11) 0.0035(8) 0.0056(8) 0.0009(8)
    C18 0.0430(9) 0.0531(11) 0.0590(10) 0.0007(8) 0.0007(8) 0.0001(9)
    C12 0.0457(9) 0.0515(11) 0.0663(11) -0.0036(8) 0.0013(8) -0.0061(9)
    C2 0.0447(10) 0.0687(13) 0.0575(11) 0.0050(10) 0.0003(8) -0.0010(10)
    O1 0.0597(9) 0.0984(12) 0.1208(13) 0.0137(8) -0.0033(8) 0.0450(11)
    C10 0.0468(10) 0.0530(11) 0.0637(11) 0.0046(8) -0.0011(8) -0.0015(9)
    C9 0.0446(9) 0.0549(11) 0.0635(11) 0.0026(8) -0.0032(8) -0.0027(9)
    C8 0.0521(10) 0.0638(12) 0.0586(11) 0.0015(9) -0.0004(8) 0.0133(9)
    C15 0.0456(10) 0.0620(12) 0.0661(11) 0.0115(9) 0.0034(8) 0.0087(9)
    C17 0.0424(10) 0.0680(13) 0.0713(12) -0.0049(9) -0.0011(8) -0.0012(10)
    C7 0.0427(9) 0.0703(13) 0.0624(11) -0.0039(9) 0.0027(8) 0.0070(10)
    C4 0.0436(9) 0.0584(11) 0.0657(11) -0.0046(8) -0.0005(8) 0.0035(9)
    C16 0.0404(9) 0.0767(15) 0.0731(12) 0.0064(9) -0.0044(8) 0.0075(11)
    C5 0.0495(10) 0.0554(11) 0.0691(12) -0.0004(8) -0.0054(8) 0.0110(9)
    C1 0.0402(10) 0.1128(19) 0.0881(15) 0.0112(11) -0.0039(9) 0.0050(13)
    H3O 0.039(13) 0.12(2) 0.14(2) -0.025(14) -0.010(13) 0.009(16)
_geom_special_details
;
 All esds (except the esd in the dihedral angle between two l.s. planes)
 are estimated using the full covariance matrix.  The cell esds are taken
 into account individually in the estimation of esds in distances, angles
 and torsion angles; correlations between esds in cell parameters are only
 used when they are defined by crystal symmetry.  An approximate (isotropic)
 treatment of cell esds is used for estimating esds involving l.s. planes.
;
loop_
    _geom_bond_atom_site_label_1
    _geom_bond_atom_site_label_2
    _geom_bond_site_symmetry_2
    _geom_bond_distance
    _geom_bond_publ_flag
    N1 C11 . 1.328(2) ?
    N1 C19 . 1.3657(19) ?
    O3 C18 . 1.361(2) ?
    O3 H3O . 0.86(2) ?
    C19 C14 . 1.409(2) ?
    C19 C18 . 1.418(2) ?
    C3 C4 . 1.381(2) ?
    C3 C8 . 1.384(2) ?
    C3 C2 . 1.485(2) ?
    C14 C15 . 1.409(2) ?
    C14 C13 . 1.411(2) ?
    C11 C12 . 1.417(3) ?
    C11 C10 . 1.463(2) ?
    O2 C2 . 1.326(2) ?
    O2 C1 . 1.448(2) ?
    C6 C5 . 1.388(2) ?
    C6 C7 . 1.395(3) ?
    C6 C9 . 1.466(2) ?
    C13 C12 . 1.357(2) ?
    C13 H13A . 0.9300 ?
    C18 C17 . 1.368(2) ?
    C12 H12A . 0.9300 ?
    C2 O1 . 1.204(2) ?
    C10 C9 . 1.321(2) ?
    C10 H10A . 0.9300 ?
    C9 H9A . 0.9300 ?
    C8 C7 . 1.377(2) ?
    C8 H8A . 0.9300 ?
    C15 C16 . 1.360(3) ?
    C15 H15A . 0.9300 ?
    C17 C16 . 1.398(3) ?
    C17 H17A . 0.9300 ?
    C7 H7A . 0.9300 ?
    C4 C5 . 1.381(2) ?
    C4 H4A . 0.9300 ?
    C16 H16A . 0.9300 ?
    C5 H5A . 0.9300 ?
    C1 H1B . 0.9600 ?
    C1 H1C . 0.9600 ?
    C1 H1D . 0.9600 ?
loop_
    _geom_angle_atom_site_label_1
    _geom_angle_atom_site_label_2
    _geom_angle_atom_site_label_3
    _geom_angle_site_symmetry_1
    _geom_angle_site_symmetry_3
    _geom_angle
    _geom_angle_publ_flag
    C11 N1 C19 . . 118.15(15) ?
    C18 O3 H3O . . 105.2(17) ?
    N1 C19 C14 . . 123.90(15) ?
    N1 C19 C18 . . 116.78(16) ?
    C14 C19 C18 . . 119.32(14) ?
    C4 C3 C8 . . 119.02(15) ?
    C4 C3 C2 . . 122.07(17) ?
    C8 C3 C2 . . 118.91(17) ?
    C15 C14 C19 . . 119.34(16) ?
    C15 C14 C13 . . 124.70(17) ?
    C19 C14 C13 . . 115.94(14) ?
    N1 C11 C12 . . 121.65(14) ?
    N1 C11 C10 . . 116.03(16) ?
    C12 C11 C10 . . 122.32(15) ?
    C2 O2 C1 . . 117.01(16) ?
    C5 C6 C7 . . 118.07(15) ?
    C5 C6 C9 . . 118.56(17) ?
    C7 C6 C9 . . 123.36(17) ?
    C12 C13 C14 . . 120.40(17) ?
    C12 C13 H13A . . 119.8 ?
    C14 C13 H13A . . 119.8 ?
    O3 C18 C17 . . 120.02(17) ?
    O3 C18 C19 . . 120.01(14) ?
    C17 C18 C19 . . 119.96(17) ?
    C13 C12 C11 . . 119.92(16) ?
    C13 C12 H12A . . 120.0 ?
    C11 C12 H12A . . 120.0 ?
    O1 C2 O2 . . 123.39(16) ?
    O1 C2 C3 . . 124.26(18) ?
    O2 C2 C3 . . 112.33(17) ?
    C9 C10 C11 . . 126.00(18) ?
    C9 C10 H10A . . 117.0 ?
    C11 C10 H10A . . 117.0 ?
    C10 C9 C6 . . 127.66(18) ?
    C10 C9 H9A . . 116.2 ?
    C6 C9 H9A . . 116.2 ?
    C7 C8 C3 . . 120.90(17) ?
    C7 C8 H8A . . 119.5 ?
    C3 C8 H8A . . 119.5 ?
    C16 C15 C14 . . 119.79(18) ?
    C16 C15 H15A . . 120.1 ?
    C14 C15 H15A . . 120.1 ?
    C18 C17 C16 . . 120.02(17) ?
    C18 C17 H17A . . 120.0 ?
    C16 C17 H17A . . 120.0 ?
    C8 C7 C6 . . 120.51(17) ?
    C8 C7 H7A . . 119.7 ?
    C6 C7 H7A . . 119.7 ?
    C5 C4 C3 . . 120.21(17) ?
    C5 C4 H4A . . 119.9 ?
    C3 C4 H4A . . 119.9 ?
    C15 C16 C17 . . 121.54(16) ?
    C15 C16 H16A . . 119.2 ?
    C17 C16 H16A . . 119.2 ?
    C4 C5 C6 . . 121.28(17) ?
    C4 C5 H5A . . 119.4 ?
    C6 C5 H5A . . 119.4 ?
    O2 C1 H1B . . 109.5 ?
    O2 C1 H1C . . 109.5 ?
    H1B C1 H1C . . 109.5 ?
    O2 C1 H1D . . 109.5 ?
    H1B C1 H1D . . 109.5 ?
    H1C C1 H1D . . 109.5 ?
loop_
    _geom_torsion_atom_site_label_1
    _geom_torsion_atom_site_label_2
    _geom_torsion_atom_site_label_3
    _geom_torsion_atom_site_label_4
    _geom_torsion_site_symmetry_1
    _geom_torsion_site_symmetry_2
    _geom_torsion_site_symmetry_3
    _geom_torsion_site_symmetry_4
    _geom_torsion
    _geom_torsion_publ_flag
    C11 N1 C19 C14 . . . . 2.0(2) ?
    C11 N1 C19 C18 . . . . -178.23(15) ?
    N1 C19 C14 C15 . . . . 179.78(15) ?
    C18 C19 C14 C15 . . . . 0.0(2) ?
    N1 C19 C14 C13 . . . . -1.6(2) ?
    C18 C19 C14 C13 . . . . 178.58(15) ?
    C19 N1 C11 C12 . . . . -0.4(2) ?
    C19 N1 C11 C10 . . . . 179.96(14) ?
    C15 C14 C13 C12 . . . . 178.19(17) ?
    C19 C14 C13 C12 . . . . -0.3(2) ?
    N1 C19 C18 O3 . . . . -0.9(2) ?
    C14 C19 C18 O3 . . . . 178.95(16) ?
    N1 C19 C18 C17 . . . . 178.64(16) ?
    C14 C19 C18 C17 . . . . -1.6(2) ?
    C14 C13 C12 C11 . . . . 1.8(3) ?
    N1 C11 C12 C13 . . . . -1.5(3) ?
    C10 C11 C12 C13 . . . . 178.16(16) ?
    C1 O2 C2 O1 . . . . 0.9(3) ?
    C1 O2 C2 C3 . . . . -177.71(15) ?
    C4 C3 C2 O1 . . . . 175.11(19) ?
    C8 C3 C2 O1 . . . . -5.6(3) ?
    C4 C3 C2 O2 . . . . -6.3(3) ?
    C8 C3 C2 O2 . . . . 173.08(16) ?
    N1 C11 C10 C9 . . . . -167.28(17) ?
    C12 C11 C10 C9 . . . . 13.1(3) ?
    C11 C10 C9 C6 . . . . 177.07(16) ?
    C5 C6 C9 C10 . . . . -162.92(18) ?
    C7 C6 C9 C10 . . . . 16.0(3) ?
    C4 C3 C8 C7 . . . . -0.5(3) ?
    C2 C3 C8 C7 . . . . -179.86(16) ?
    C19 C14 C15 C16 . . . . 1.0(3) ?
    C13 C14 C15 C16 . . . . -177.45(18) ?
    O3 C18 C17 C16 . . . . -178.39(18) ?
    C19 C18 C17 C16 . . . . 2.1(3) ?
    C3 C8 C7 C6 . . . . -0.6(3) ?
    C5 C6 C7 C8 . . . . 1.3(3) ?
    C9 C6 C7 C8 . . . . -177.65(17) ?
    C8 C3 C4 C5 . . . . 0.8(3) ?
    C2 C3 C4 C5 . . . . -179.85(16) ?
    C14 C15 C16 C17 . . . . -0.5(3) ?
    C18 C17 C16 C15 . . . . -1.1(3) ?
    C3 C4 C5 C6 . . . . -0.1(3) ?
    C7 C6 C5 C4 . . . . -1.0(3) ?
    C9 C6 C5 C4 . . . . 178.01(16) ?
loop_
    _geom_hbond_atom_site_label_D
    _geom_hbond_atom_site_label_H
    _geom_hbond_atom_site_label_A
    _geom_hbond_site_symmetry_A
    _geom_hbond_distance_DH
    _geom_hbond_distance_HA
    _geom_hbond_distance_DA
    _geom_hbond_angle_DHA
    O3 H3O N1 . 0.86(2) 2.19(3) 2.715(2) 120(2)
    O3 H3O O1 3_665 0.86(2) 2.23(2) 2.901(2) 136(2)
    C5 H5A O3 2_645 0.93 2.57 3.437(2) 155
    C7 H7A Cg3 4_565 0.93 2.99 3.605(2) 125
    C8 H8A Cg1 4_565 0.93 2.93 3.559(2) 126
    C15 H15A Cg2 2_645 0.93 2.83 3.639(2) 146
data_global
_journal_date_recd_electronic     2016-07-12
_journal_date_accepted     2016-07-26
_journal_name_full     'Acta Crystallographica, Section E'
_journal_year     2016
_journal_volume     72
_journal_issue      9
_journal_page_first     1251
_journal_page_last     1253
_journal_paper_category     GO
_journal_paper_doi     10.1107/S205698901601210X
_journal_coeditor_code     SU5312
_publ_contact_author_name     'Guo-Liang Zhao'
_publ_contact_author_address
;
College of Chemistry and Life Science,
Zhejiang Normal University,
Jinhua, Zhejiang 321004,
People's Republic of China
XingZhi College,
Zhejiang Normal University,
Jinhua, Zhejiang 321004,
People's Republic of China
;
_publ_contact_author_email     'sky53@zjnu.cn'
_publ_contact_author_fax     '0579-82283925'
_publ_contact_author_phone     '0579-82283925'
_publ_section_title
;
Crystal structure of methyl
(<i>E</i>)-4-[2-(8-hydroxyquinolin-2-yl)vinyl]benzoate
;
loop_
    _publ_author_name
    _publ_author_footnote
    _publ_author_address
    'Xu, Yu-Xing' .
;
College of Chemistry and Life Science,
Zhejiang Normal University,
Jinhua, Zhejiang 321004,
People's Republic of China
;
    'Hu, Wei-Ji' .
;
College of Chemistry and Life Science,
Zhejiang Normal University,
Jinhua, Zhejiang 321004,
People's Republic of China
;
    'Zhao, Guo-Liang' .
;
College of Chemistry and Life Science,
Zhejiang Normal University,
Jinhua, Zhejiang 321004,
People's Republic of China
XingZhi College,
Zhejiang Normal University,
Jinhua, Zhejiang 321004,
People's Republic of China
;
_publ_section_synopsis
;
The title 8-hydroxyquinoline derivative has an <i>E</i> conformation about the
C\\db C bond, and the quinoline ring system and the benzene ring are inclined
to one another by 29.22(7)\%.
;
_iucr_refine_instructions_details
;
TITL g in P2(1)/n
CELL 0.71073  12.0236   9.7045  13.2607  90.000  96.260  90.000
ZERR   4.00   0.0004   0.0004   0.0004   0.000   0.002   0.000
LATT  1
SYMM 0.5-X, 0.5+Y, 0.5-Z
SFAC C H N O
UNIT 76 60 4 12
TEMP 23.000
L.S. 4
BOND $h
FMAP 2
PLAN 20
acta
conf
htab
htab o3 n1
eqiv $1 -x+1, -y+1, -z
htab o3 o1_$1
WGHT    0.063100    0.109100
FVAR       0.15313
N1    3    0.876230    0.224402    0.171617    11.00000    0.04054    0.05240 =
         0.05783   -0.00283   -0.00032    0.00163
O3    4    1.044630    0.411363    0.200295    11.00000    0.05094    0.05407 =
         0.09353    0.00469   -0.01400   -0.00524
C19   1    0.977350    0.179712    0.216703    11.00000    0.03968    0.05229 =
         0.04704   -0.00052    0.00277    0.00227
C3    1    0.266282    0.272137   -0.011004    11.00000    0.04467    0.05573 =
         0.04706   -0.00108   -0.00152    0.00339
C14   1    0.999283    0.042719    0.248058    11.00000    0.04221    0.05276 =
         0.04953    0.00102    0.00571    0.00620
C11   1    0.792635    0.134492    0.159094    11.00000    0.04120    0.05026 =
         0.05485   -0.00589    0.00055    0.00162
O2    4    0.071807    0.247111   -0.027562    11.00000    0.04141    0.08644 =
         0.07736    0.00801   -0.00336    0.00561
C6    1    0.479120    0.176589    0.062833    11.00000    0.04448    0.05301 =
         0.05289   -0.00513   -0.00338    0.00115
C13   1    0.908185   -0.049315    0.232757    11.00000    0.05272    0.04709 =
         0.06312    0.00095    0.00559    0.00347
AFIX  43
H13A  2    0.917752   -0.141201    0.251657    11.00000   -1.20000
AFIX   0
C18   1    1.063995    0.279117    0.231642    11.00000    0.04300    0.05314 =
         0.05904    0.00013    0.00072    0.00075
C12   1    0.806652   -0.004561    0.190613    11.00000    0.04570    0.05152 =
         0.06633   -0.00609    0.00131   -0.00361
AFIX  43
H12A  2    0.746360   -0.065067    0.182431    11.00000   -1.20000
AFIX   0
C2    1    0.154828    0.326304   -0.051730    11.00000    0.04474    0.06874 =
         0.05746   -0.00099    0.00032    0.00498
O1    4    0.140694    0.428859   -0.102627    11.00000    0.05968    0.09839 =
         0.12083    0.04504   -0.00333    0.01366
C10   1    0.686056    0.187476    0.110505    11.00000    0.04684    0.05299 =
         0.06368   -0.00153   -0.00107    0.00462
AFIX  43
H10A  2    0.687299    0.273313    0.079464    11.00000   -1.20000
AFIX   0
C9    1    0.588265    0.124598    0.106682    11.00000    0.04459    0.05493 =
         0.06346   -0.00274   -0.00319    0.00258
AFIX  43
H9A   2    0.588710    0.037005    0.135172    11.00000   -1.20000
AFIX   0
C8    1    0.361323    0.335441   -0.039185    11.00000    0.05211    0.06385 =
         0.05864    0.01325   -0.00044    0.00152
AFIX  43
H8A   2    0.354141    0.410681   -0.082845    11.00000   -1.20000
AFIX   0
C15   1    1.106859    0.007309    0.293593    11.00000    0.04556    0.06195 =
         0.06605    0.00875    0.00337    0.01151
AFIX  43
H15A  2    1.122644   -0.083076    0.313616    11.00000   -1.20000
AFIX   0
C17   1    1.166781    0.242300    0.278262    11.00000    0.04238    0.06802 =
         0.07133   -0.00118   -0.00112   -0.00490
AFIX  43
H17A  2    1.222894    0.308138    0.290074    11.00000   -1.20000
AFIX   0
C7    1    0.466380    0.288524   -0.003451    11.00000    0.04269    0.07032 =
         0.06240    0.00696    0.00265   -0.00390
AFIX  43
H7A   2    0.529313    0.331789   -0.023660    11.00000   -1.20000
AFIX   0
C4    1    0.278005    0.159795    0.053252    11.00000    0.04361    0.05845 =
         0.06567    0.00347   -0.00046   -0.00464
AFIX  43
H4A   2    0.214831    0.115581    0.072093    11.00000   -1.20000
AFIX   0
C16   1    1.187524    0.105713    0.308167    11.00000    0.04037    0.07666 =
         0.07307    0.00749   -0.00436    0.00636
AFIX  43
H16A  2    1.258137    0.081599    0.338739    11.00000   -1.20000
AFIX   0
C5    1    0.383252    0.112934    0.089600    11.00000    0.04946    0.05543 =
         0.06908    0.01100   -0.00541   -0.00039
AFIX  43
H5A   2    0.390001    0.037249    0.132854    11.00000   -1.20000
AFIX   0
C1    1   -0.040597    0.287469   -0.066720    11.00000    0.04017    0.11279 =
         0.08812    0.00497   -0.00390    0.01120
AFIX  33
H1B   2   -0.093193    0.222792   -0.044472    11.00000   -1.50000
H1C   2   -0.047014    0.288641   -0.139512    11.00000   -1.50000
H1D   2   -0.056108    0.377731   -0.042137    11.00000   -1.50000
AFIX   0
H3W   2    0.974780    0.414050    0.177955    11.00000    0.03853    0.11652 =
         0.14345    0.00883   -0.00995   -0.02452
HKLF 4
REM  g in P2(1)/n
REM R1 =  0.0455 for   2049 Fo > 4sig(Fo)  and  0.0890 for all   3511 data
REM    217 parameters refined using      0 restraints
END
WGHT      0.0566      0.1430
REM Highest difference peak  0.167,  deepest hole -0.180,  1-sigma level  0.034
Q1    1  -0.0642  0.1542 -0.0645  11.00000  0.05    0.17
Q2    1  -0.0864  0.3142  0.0033  11.00000  0.05    0.14
Q3    1   0.9834  0.1149  0.2532  11.00000  0.05    0.12
Q4    1   0.6835  0.3116  0.0956  11.00000  0.05    0.12
Q5    1   0.2032  0.1597  0.1304  11.00000  0.05    0.11
Q6    1   0.5795  0.0446  0.1681  11.00000  0.05    0.11
Q7    1  -0.0432  0.4063 -0.1292  11.00000  0.05    0.11
Q8    1   0.8631  0.3178  0.2103  11.00000  0.05    0.11
Q9    1  -0.0389  0.3319 -0.1496  11.00000  0.05    0.10
Q10   1   0.9551  0.1919  0.0996  11.00000  0.05    0.10
Q11   1   1.0187 -0.2008  0.3158  11.00000  0.05    0.10
Q12   1   1.2449  0.3384  0.2453  11.00000  0.05    0.10
Q13   1   0.6277  0.2225 -0.0373  11.00000  0.05    0.10
Q14   1   1.0242  0.2114  0.1999  11.00000  0.05    0.10
Q15   1   0.0659  0.1385  0.0004  11.00000  0.05    0.10
Q16   1   0.7873  0.0712  0.1986  11.00000  0.05    0.10
Q17   1   1.1248  0.1878  0.1703  11.00000  0.05    0.09
Q18   1   0.7128 -0.0746  0.2432  11.00000  0.05    0.09
Q19   1   0.9932 -0.1865  0.2130  11.00000  0.05    0.09
Q20   1   0.9404  0.1869  0.1793  11.00000  0.05    0.09
;
