# Supplementary material for: Crystal structure of methyl (E)-4-[2-(8-hy­droxy­quinolin-2-yl)vin­yl]benzoate
Source: Acta Crystallogr E Crystallogr Commun. 2016 Aug 5;72(Pt 9):1251–3. doi: 10.1107/S205698901601210X (PMC5120699; doi:10.1107/S205698901601210X)
Supplement: Supplementary file 2 [file e-72-01251-Isup2.hkl]

# 
# h,k,l, Fc-squared, Fo-squared, sigma(Fo-squared) and status flag 
# 
data_I
_shelx_title ' g in P2(1)/n' 
_shelx_refln_list_code          4 
_shelx_F_calc_maximum      213.89 
_exptl_crystal_F_000       640.00 
_reflns_d_resolution_high  0.7681 
 
loop_ 
 _symmetry_equiv_pos_as_xyz 
 'x, y, z' 
 '-x+1/2, y+1/2, -z+1/2' 
 '-x, -y, -z' 
 'x-1/2, -y-1/2, z-1/2' 
 
_cell_length_a    12.0236 
_cell_length_b     9.7045 
_cell_length_c    13.2607 
_cell_angle_alpha  90.000 
_cell_angle_beta   96.260 
_cell_angle_gamma  90.000 
 
_shelx_F_squared_multiplier     1.000 
 
loop_ 
 _refln_index_h 
 _refln_index_k 
 _refln_index_l 
 _refln_F_squared_calc 
 _refln_F_squared_meas 
 _refln_F_squared_sigma 
 _refln_observed_status 
   2   0   0     2586.81     2393.63     45.63 o 
   4   0   0      378.24      346.27     11.09 o 
   6   0   0       62.26       53.72      2.65 o 
   8   0   0       29.22       39.05      3.68 o 
  10   0   0        3.32        3.36      4.26 o 
  12   0   0       47.30       60.98      5.94 o 
  14   0   0        2.10       -0.48      3.62 o 
   1   1   0        0.01       -0.27      0.27 o 
   2   1   0      916.71      876.40      9.60 o 
   3   1   0      190.82      175.19      3.36 o 
   4   1   0       38.74       43.58      1.97 o 
   5   1   0      510.49      534.17      8.86 o 
   6   1   0        8.65       10.13      1.19 o 
   7   1   0       23.58       17.26      1.62 o 
   8   1   0       14.69       14.18      1.70 o 
   9   1   0      214.77      197.39      4.73 o 
  10   1   0     2402.62     2357.26     27.48 o 
  11   1   0      240.75      256.24      9.30 o 
  12   1   0       31.37       27.94      3.22 o 
  13   1   0        8.78        8.03      2.54 o 
  14   1   0        0.33        4.41      2.69 o 
  15   1   0       10.05       13.83      3.31 o 
   1   2   0     1490.98     1376.07     17.01 o 
   2   2   0      185.98      200.62      5.67 o 
   3   2   0     1214.38     1213.96     15.84 o 
   4   2   0      419.25      433.49      6.08 o 
   5   2   0      162.42      159.99      3.90 o 
   6   2   0        7.25        7.61      1.52 o 
   7   2   0      148.42      145.65      3.55 o 
   8   2   0      122.52      132.99      5.15 o 
   9   2   0       96.87       98.46      5.28 o 
  10   2   0      405.52      368.68      9.23 o 
  11   2   0       31.26       35.43      4.43 o 
  12   2   0        4.75        4.07      1.87 o 
  13   2   0       24.11       29.22      4.28 o 
  14   2   0        0.36       -0.96      2.37 o 
  15   2   0       11.15       14.94      3.33 o 
   1   3   0     1728.19     1602.10     24.31 o 
   2   3   0      705.14      704.41     15.78 o 
   3   3   0       10.55       14.36      1.74 o 
   4   3   0      355.55      362.13      7.03 o 
   5   3   0        0.00        0.94      0.74 o 
   6   3   0        7.47        8.05      1.06 o 
   7   3   0      134.60      126.28      4.11 o 
   8   3   0      111.84      109.56      4.13 o 
   9   3   0       11.04        8.64      2.63 o 
  10   3   0      296.43      287.07      8.04 o 
  11   3   0      127.27      103.15      4.91 o 
  12   3   0       28.05       20.03      3.02 o 
  13   3   0        2.36        2.57      2.10 o 
  14   3   0        0.18        1.46      2.31 o 
  15   3   0        3.42        4.23      3.02 o 
   0   4   0      302.44      282.24      7.82 o 
   1   4   0     1225.47     1195.02     15.23 o 
   2   4   0      267.91      267.43      4.88 o 
   3   4   0       16.09       17.90      1.80 o 
   4   4   0        9.00       11.52      2.16 o 
   5   4   0      168.97      150.94      4.68 o 
   6   4   0       65.13       71.21      3.46 o 
   7   4   0       36.08       46.31      3.18 o 
   8   4   0       11.09       10.63      2.21 o 
   9   4   0       39.50       33.57      2.63 o 
  10   4   0       13.46        9.19      2.75 o 
  11   4   0        2.39        1.93      1.92 o 
  12   4   0       33.99       31.52      4.87 o 
  13   4   0        8.44        0.62      2.47 o 
  14   4   0        2.11        1.17      4.19 o 
   1   5   0     1193.68     1243.29     15.97 o 
   2   5   0     1007.68     1106.18     14.65 o 
   3   5   0        8.92       11.43      1.69 o 
   4   5   0       43.61       55.86      3.33 o 
   5   5   0      378.13      384.92      6.80 o 
   6   5   0       92.01       89.86      8.25 o 
   7   5   0       64.60       67.00      6.22 o 
   8   5   0        0.25       -0.52      1.60 o 
   9   5   0      106.34       87.39      4.90 o 
  10   5   0        0.48        0.07      2.20 o 
  11   5   0       21.93       21.26      3.92 o 
  12   5   0        3.52        8.17      3.64 o 
  13   5   0       11.97       15.99      4.13 o 
  14   5   0        1.19        6.94      3.92 o 
   0   6   0       47.55       31.81      3.69 o 
   1   6   0      143.57      138.47      6.66 o 
   2   6   0      130.36      119.91      5.35 o 
   3   6   0        7.18        5.82      1.51 o 
   4   6   0      101.62       94.73      6.28 o 
   5   6   0       32.66       29.65      3.08 o 
   6   6   0      192.55      189.74      6.05 o 
   7   6   0        4.84        5.05      2.07 o 
   8   6   0       21.31       16.21      2.89 o 
   9   6   0       72.81       55.96      4.32 o 
  10   6   0       87.99       77.82      5.26 o 
  11   6   0        0.96        1.00      2.66 o 
  12   6   0        2.59        3.82      3.52 o 
  13   6   0        3.34        0.52      3.70 o 
   1   7   0       24.45       22.77      3.88 o 
   2   7   0        6.34        7.08      1.66 o 
   3   7   0       11.06        9.63      1.83 o 
   4   7   0      172.26      191.34      6.31 o 
   5   7   0       20.40       20.41      2.86 o 
   6   7   0      233.87      244.78      8.74 o 
   7   7   0       18.45       11.97      2.75 o 
   8   7   0       64.97       78.32      5.16 o 
   9   7   0       44.61       37.65      4.09 o 
  10   7   0        0.00        2.93      2.50 o 
  11   7   0        1.22        0.27      2.61 o 
  12   7   0        0.02        0.69      3.39 o 
   0   8   0        3.37       -2.25      2.25 o 
   1   8   0       41.53       35.91      4.21 o 
   2   8   0      132.76      127.30      5.23 o 
   3   8   0       52.73       52.45      3.69 o 
   4   8   0       80.81       79.19      5.07 o 
   5   8   0      167.90      173.73      7.20 o 
   6   8   0      146.77      165.81     14.86 o 
   7   8   0       16.68       11.05      3.49 o 
   8   8   0       36.06       38.30      5.89 o 
   9   8   0        6.17        5.51      2.86 o 
  10   8   0       23.10       24.19      3.44 o 
  11   8   0        1.36        2.04      3.11 o 
  12   8   0        0.48        1.01      4.40 o 
   1   9   0        6.79        6.63      2.26 o 
   2   9   0        0.00       -0.54      1.91 o 
   3   9   0      162.52      164.59      6.87 o 
   4   9   0       66.85       73.36     14.58 o 
   5   9   0      119.08      128.56      6.82 o 
   6   9   0        7.76        3.18      2.87 o 
   7   9   0        0.30        0.47      2.93 o 
   8   9   0        1.21        3.27      3.07 o 
   9   9   0        2.01        2.67      3.75 o 
  10   9   0        2.94        2.89      2.92 o 
   0  10   0        1.78        0.64      2.97 o 
   1  10   0        0.02       -0.76      2.07 o 
   2  10   0        2.16        2.20      2.07 o 
   3  10   0        4.43        1.61      2.77 o 
   4  10   0        0.00        0.36      2.45 o 
   5  10   0       58.84       55.86     13.47 o 
   6  10   0        2.09        6.59      3.52 o 
   7  10   0       21.93       16.36      4.24 o 
   8  10   0        8.54        5.11      3.85 o 
   9  10   0        1.89       -0.08      3.70 o 
   1  11   0       21.85       19.63      3.25 o 
   2  11   0        0.29        5.50      2.54 o 
   3  11   0        0.40       -0.04      2.71 o 
   4  11   0        3.64        0.27      2.85 o 
   5  11   0       11.96        6.73      3.64 o 
   6  11   0        3.61        9.35      4.05 o 
   7  11   0        2.03        4.21      4.02 o 
   0  12   0        1.55        0.47      4.00 o 
   1  12   0        5.32        7.40      3.16 o 
   2  12   0        3.09        1.66      2.57 o 
   3  12   0        0.09       -2.00      2.74 o 
   4  12   0        0.09       -0.20      2.94 o 
 -15   0   1        0.27        2.99      4.00 o 
 -13   0   1        4.49        5.75      3.38 o 
 -11   0   1      108.18      100.95      6.66 o 
  -9   0   1      308.28      299.50      6.57 o 
  -7   0   1      187.98      162.63      3.56 o 
  -5   0   1       59.02       55.60      2.11 o 
  -3   0   1      431.76      435.15      7.82 o 
  -1   0   1      845.45      805.38     12.66 o 
   1   0   1      644.35      722.40     15.35 o 
   3   0   1        0.61       -0.43      1.71 o 
   5   0   1     2557.23     2713.05     31.57 o 
   7   0   1      261.35      282.77      5.55 o 
   9   0   1      638.89      652.74     11.83 o 
  11   0   1       14.24       13.58      5.76 o 
  13   0   1        3.07        4.98      3.16 o 
  15   0   1      155.85      233.13     11.97 o 
 -15   1   1        9.45        3.46      2.61 o 
 -14   1   1        1.65       -0.27      2.31 o 
 -13   1   1        0.15        0.31      2.10 o 
 -12   1   1        0.12       -0.97      1.87 o 
 -11   1   1       12.58       12.03      2.09 o 
 -10   1   1       81.00       71.11      3.33 o 
  -9   1   1      397.74      401.33      8.10 o 
  -8   1   1       20.83       21.32      1.85 o 
  -7   1   1      132.74      157.34      3.92 o 
  -6   1   1     2166.94     2191.48     21.06 o 
  -5   1   1       37.66       43.19      2.25 o 
  -4   1   1       10.02        7.06      0.98 o 
  -3   1   1      250.51      260.25      4.91 o 
  -2   1   1      525.71      452.16      5.84 o 
  -1   1   1      147.73      134.86      2.01 o 
   0   1   1        5.72       -0.50      0.50 o 
   1   1   1     7436.08     7089.98     67.75 o 
   2   1   1        0.99        0.61      0.72 o 
   3   1   1      217.94      178.59      3.89 o 
   4   1   1     1460.02     1446.61     15.64 o 
   5   1   1     1230.17     1280.90     13.19 o 
   6   1   1      196.01      207.50      3.19 o 
   7   1   1       12.32       10.77      1.05 o 
   8   1   1       12.10       13.59      1.36 o 
   9   1   1      160.02      170.32      4.50 o 
  10   1   1      437.97      463.48      8.07 o 
  11   1   1      107.13      102.35      4.23 o 
  12   1   1        0.49       -0.04      1.73 o 
  13   1   1       20.22       23.78      3.15 o 
  14   1   1        2.39        4.98      3.51 o 
  15   1   1       58.60       79.85      5.58 o 
 -15   2   1       27.79       32.13      4.07 o 
 -14   2   1        0.72        0.85      2.31 o 
 -13   2   1        0.17       -0.15      2.00 o 
 -12   2   1        5.69       10.52      2.50 o 
 -11   2   1       42.73       40.55      2.88 o 
 -10   2   1      429.49      411.91      7.39 o 
  -9   2   1      245.11      241.12      5.22 o 
  -8   2   1      143.93      139.35      3.72 o 
  -7   2   1       23.52       25.70      1.88 o 
  -6   2   1      640.71      733.98      9.01 o 
  -5   2   1     1206.59     1273.51     13.14 o 
  -4   2   1      613.91      574.00      6.70 o 
  -3   2   1        8.11        5.36      1.71 o 
  -2   2   1      103.51       92.21      5.33 o 
  -1   2   1      352.00      319.91      4.99 o 
   0   2   1     7659.03     7204.30     69.56 o 
   1   2   1        0.03       -0.57      0.57 o 
   2   2   1     2485.05     2347.90     24.52 o 
   3   2   1      582.33      599.29      8.04 o 
   4   2   1      175.92      179.22      2.91 o 
   5   2   1     2119.00     2291.93     21.67 o 
   6   2   1      667.85      695.17      8.63 o 
   7   2   1      401.24      422.22      6.83 o 
   8   2   1       51.57       43.23      2.59 o 
   9   2   1        2.15        0.66      1.35 o 
  10   2   1        6.45        9.11      1.83 o 
  11   2   1      177.05      185.66      5.40 o 
  12   2   1        0.19        0.30      1.80 o 
  13   2   1        0.21       -0.23      1.96 o 
  14   2   1        1.41       -0.49      2.46 o 
  15   2   1        0.81       -2.67      2.67 o 
 -15   3   1       26.48       40.97      4.36 o 
 -14   3   1        0.07        0.42      2.94 o 
 -13   3   1        1.15       -2.20      2.20 o 
 -12   3   1        3.52        4.89      2.33 o 
 -11   3   1       30.92       30.88      3.16 o 
 -10   3   1        8.84       12.05      2.22 o 
  -9   3   1      187.62      180.95      5.38 o 
  -8   3   1        1.63       -0.51      1.21 o 
  -7   3   1       68.91       70.65      2.72 o 
  -6   3   1       76.29       86.77      2.17 o 
  -5   3   1     5781.74     6162.70     48.60 o 
  -4   3   1      360.93      390.05      5.03 o 
  -3   3   1      809.23      769.68     11.81 o 
  -2   3   1      521.31      458.16      6.92 o 
  -1   3   1      303.87      319.11      7.24 o 
   0   3   1       63.74       67.00      2.65 o 
   1   3   1       62.50       75.00      2.85 o 
   2   3   1       52.31       53.06      2.71 o 
   3   3   1     2143.21     2164.15     33.57 o 
   4   3   1     1164.84     1209.70     14.87 o 
   5   3   1       52.69       61.30      2.15 o 
   6   3   1       80.67       59.26      2.33 o 
   7   3   1       62.90       64.05      3.09 o 
   8   3   1       25.73       28.76      2.53 o 
   9   3   1       56.44       65.54      3.76 o 
  10   3   1      904.80      864.12     11.04 o 
  11   3   1       36.17       27.11      2.76 o 
  12   3   1        4.28        5.26      2.09 o 
  13   3   1       52.99       52.24      3.79 o 
  14   3   1        0.64       -1.47      2.15 o 
 -14   4   1        0.29       -2.59      2.59 o 
 -13   4   1        2.11        4.63      2.65 o 
 -12   4   1       16.74       22.97      3.00 o 
 -11   4   1        5.80        8.08      2.28 o 
 -10   4   1        3.01        4.54      1.93 o 
  -9   4   1        1.97        1.67      1.64 o 
  -8   4   1       90.46       85.91      3.16 o 
  -7   4   1       83.34       79.59      3.89 o 
  -6   4   1        0.06        0.90      0.86 o 
  -5   4   1      433.26      427.45     12.18 o 
  -4   4   1       11.11       11.75      2.10 o 
  -3   4   1        5.30        3.18      1.16 o 
  -2   4   1       29.57       34.60      3.57 o 
  -1   4   1      705.85      670.83     14.48 o 
   0   4   1     1238.44     1192.65     37.95 o 
   1   4   1     1009.91      981.44     14.44 o 
   2   4   1      719.48      741.53     13.42 o 
   3   4   1      171.48      196.37      8.79 o 
   4   4   1       60.78       56.28      3.36 o 
   5   4   1      346.21      366.38      6.97 o 
   6   4   1        0.42        1.25      1.60 o 
   7   4   1        4.83        3.06      2.01 o 
   8   4   1        7.63       11.29      1.80 o 
   9   4   1        0.94       -0.03      1.50 o 
  10   4   1        0.12       -0.60      1.59 o 
  11   4   1       71.40       76.69      5.32 o 
  12   4   1       22.86       23.47      3.18 o 
  13   4   1        3.11        3.66      2.56 o 
  14   4   1       80.79       95.48      9.95 o 
 -14   5   1        0.49        2.75      3.61 o 
 -13   5   1        0.24        3.18      3.50 o 
 -12   5   1        0.31       -0.14      3.69 o 
 -11   5   1       16.89       13.81      9.81 o 
 -10   5   1       11.06       11.08      2.38 o 
  -9   5   1       64.10       64.21      3.65 o 
  -8   5   1       43.58       41.86      3.22 o 
  -7   5   1       79.86       95.28      4.52 o 
  -6   5   1       18.78       20.80      2.73 o 
  -5   5   1      128.87      138.67      4.44 o 
  -4   5   1       46.16       47.41      2.67 o 
  -3   5   1        1.17        1.53      0.99 o 
  -2   5   1      188.95      177.59      6.10 o 
  -1   5   1      115.09      126.59      5.51 o 
   0   5   1       41.07       51.30      3.75 o 
   1   5   1      300.64      376.43      7.29 o 
   2   5   1       23.20       32.48      2.55 o 
   3   5   1      103.76      110.33      4.73 o 
   4   5   1        0.00       -1.13      1.13 o 
   5   5   1      297.33      322.81      9.42 o 
   6   5   1      186.27      205.79      5.60 o 
   7   5   1       66.77       66.77      4.74 o 
   8   5   1        2.87        1.02      2.15 o 
   9   5   1       96.77       89.07      5.11 o 
  10   5   1       20.99       15.34      5.33 o 
  11   5   1        9.78        1.69      2.60 o 
  12   5   1        2.12        6.36      3.24 o 
  13   5   1        8.98       11.44      3.92 o 
  14   5   1        0.55        2.28      3.89 o 
 -13   6   1        1.54        2.89      3.77 o 
 -12   6   1        1.96        1.38      3.24 o 
 -11   6   1       15.41       12.72      3.50 o 
 -10   6   1       49.23       49.17      6.91 o 
  -9   6   1        1.68        0.74      1.88 o 
  -8   6   1      161.73      154.69      5.45 o 
  -7   6   1      424.36      438.77     11.94 o 
  -6   6   1        1.94        1.57      1.79 o 
  -5   6   1        0.16        0.27      1.27 o 
  -4   6   1       74.81       75.59      5.85 o 
  -3   6   1        1.14        0.53      1.15 o 
  -2   6   1       76.52       86.15      4.05 o 
  -1   6   1     1035.79     1019.40     14.63 o 
   0   6   1        1.29        0.60      1.16 o 
   1   6   1       65.03       54.23      3.39 o 
   2   6   1      154.53      159.86      4.56 o 
   3   6   1       39.06       32.68      2.92 o 
   4   6   1        7.28        5.47      1.73 o 
   5   6   1      102.50       87.53      4.52 o 
   6   6   1      915.12      932.20     14.71 o 
   7   6   1      587.35      606.08     11.67 o 
   8   6   1      110.48      108.81     11.39 o 
   9   6   1        6.83        7.54      2.59 o 
  10   6   1        0.38       -1.76      2.93 o 
  11   6   1        3.87        8.43      2.61 o 
  12   6   1        0.57        0.49      2.69 o 
  13   6   1        0.30        0.15      3.68 o 
 -13   7   1        2.38       -2.77      3.92 o 
 -12   7   1        9.92        9.12      3.65 o 
 -11   7   1        0.28        0.43      2.85 o 
 -10   7   1        0.20       -1.81      3.84 o 
  -9   7   1       19.72       15.10      2.75 o 
  -8   7   1        7.87        7.95      2.42 o 
  -7   7   1       26.97       23.14      3.17 o 
  -6   7   1       56.87       67.01      5.52 o 
  -5   7   1        6.41        6.03      2.15 o 
  -4   7   1     1092.68     1105.13     16.91 o 
  -3   7   1      271.98      268.65      6.42 o 
  -2   7   1       38.17       38.34      3.24 o 
  -1   7   1       51.66       62.15      3.90 o 
   0   7   1      365.61      379.24      8.40 o 
   1   7   1        0.66       -1.10      1.21 o 
   2   7   1       91.74       82.25      4.07 o 
   3   7   1      156.20      136.89      6.89 o 
   4   7   1      149.27      144.17      7.26 o 
   5   7   1      100.57      119.24      5.64 o 
   6   7   1        3.12        4.80      2.54 o 
   7   7   1      115.01      117.49      7.12 o 
   8   7   1        1.19       -0.45      1.93 o 
   9   7   1      132.68      111.58      6.21 o 
  10   7   1        2.66       -0.04      2.93 o 
  11   7   1        0.00        2.26      2.82 o 
  12   7   1        2.06        0.37      3.16 o 
 -12   8   1        1.55        5.94      3.92 o 
 -11   8   1        0.14       -0.56      3.20 o 
 -10   8   1        0.91        2.56      3.20 o 
  -9   8   1        0.18       -0.73      2.29 o 
  -8   8   1        2.77       -1.83      2.19 o 
  -7   8   1       24.24       36.29      4.74 o 
  -6   8   1      144.81      158.33      8.17 o 
  -5   8   1        2.16        3.35      2.19 o 
  -4   8   1      111.23      114.03      5.84 o 
  -3   8   1       96.46       95.84      8.01 o 
  -2   8   1       64.28       73.45      4.68 o 
  -1   8   1       23.61       22.58      2.80 o 
   0   8   1       37.80       33.57      3.32 o 
   1   8   1        9.62       16.00      2.52 o 
   2   8   1      164.92      169.23      5.93 o 
   3   8   1        9.39        5.49      2.46 o 
   4   8   1      141.38      138.81      6.42 o 
   5   8   1      179.43      200.95     13.36 o 
   6   8   1      114.97      119.74      7.45 o 
   7   8   1       12.14       12.05      3.34 o 
   8   8   1        0.78        0.11      2.44 o 
   9   8   1       10.16        7.16      3.82 o 
  10   8   1       24.69       29.26      4.22 o 
  11   8   1        2.62        6.98      3.44 o 
 -10   9   1        0.02        2.33      3.08 o 
  -9   9   1       20.54       20.24      3.56 o 
  -8   9   1        0.01       -0.25      2.90 o 
  -7   9   1       13.82        7.81      3.59 o 
  -6   9   1        1.03        4.94      4.46 o 
  -5   9   1       11.12       14.50      3.57 o 
  -4   9   1      132.06      148.29      7.11 o 
  -3   9   1       11.54       10.30      2.50 o 
  -2   9   1        7.31        6.19      2.03 o 
  -1   9   1        5.96        8.72      2.53 o 
   0   9   1        0.98       -0.11      1.71 o 
   1   9   1        3.72        1.21      1.97 o 
   2   9   1        0.35        1.99      1.80 o 
   3   9   1       95.44       76.82      5.91 o 
   4   9   1      248.12      283.86      9.42 o 
   5   9   1       22.87       26.49      3.54 o 
   6   9   1        5.00        3.40      2.74 o 
   7   9   1        9.35        7.70      5.93 o 
   8   9   1       11.73       12.87      3.89 o 
   9   9   1        0.00       -1.36      3.20 o 
  10   9   1        0.00       -2.15      3.00 o 
  -9  10   1        0.10        3.13      3.82 o 
  -8  10   1        0.72       -3.11      3.11 o 
  -7  10   1        6.81       13.66      4.26 o 
  -6  10   1       40.34       29.77      5.02 o 
  -5  10   1       19.08       14.28      4.02 o 
  -4  10   1       38.46       33.91      4.18 o 
  -3  10   1       46.49       53.69      4.70 o 
  -2  10   1        2.97        3.53      2.15 o 
  -1  10   1        0.57        0.32      2.15 o 
   0  10   1        5.97        2.56      2.14 o 
   1  10   1       16.32       10.08      2.50 o 
   2  10   1        0.85       -0.26      1.91 o 
   3  10   1       41.11       44.09      6.39 o 
   4  10   1        0.37        1.78      2.40 o 
   5  10   1        3.08        3.73      2.80 o 
   6  10   1        8.51        9.00      3.57 o 
   7  10   1       12.90       13.33      4.08 o 
   8  10   1       13.89        7.59      4.04 o 
   9  10   1        2.11        0.07      4.44 o 
  -7  11   1        0.41        1.34      3.75 o 
  -6  11   1        4.36        6.09      4.35 o 
  -5  11   1        0.01        1.27      3.24 o 
  -4  11   1       19.96       13.61      3.59 o 
  -3  11   1        0.17        1.52      2.38 o 
  -2  11   1       11.85       11.64      2.66 o 
  -1  11   1       16.21       14.25      3.42 o 
   0  11   1        0.28       -2.13      2.27 o 
   1  11   1       12.44       10.82      2.80 o 
   2  11   1       18.60       18.28      3.25 o 
   3  11   1        0.07       -0.69      2.59 o 
   4  11   1       30.29       31.37      4.40 o 
   5  11   1        0.04        2.67      3.61 o 
   6  11   1       20.07       26.55      4.98 o 
   7  11   1        0.24       -0.10      3.82 o 
  -4  12   1        4.58        7.17      4.02 o 
  -3  12   1        5.26        4.74      3.37 o 
  -2  12   1        5.18        3.61      2.74 o 
  -1  12   1        7.27       14.14      3.45 o 
   0  12   1        3.44       -1.05      2.95 o 
   1  12   1        0.21       -1.43      2.54 o 
   2  12   1        4.11        4.05      3.35 o 
   3  12   1        2.59        5.36      3.51 o 
   4  12   1        3.59        3.34      3.62 o 
 -14   0   2       17.61       15.07      4.40 o 
 -12   0   2       35.44       39.09      5.02 o 
 -10   0   2     1179.32     1242.87     23.86 o 
  -8   0   2      147.19      129.28      5.52 o 
  -6   0   2       84.55      105.92      2.56 o 
  -4   0   2     2494.08     2450.65     29.26 o 
  -2   0   2     8647.71     8320.70    118.35 o 
   2   0   2     2091.72     2007.70     40.51 o 
   4   0   2     1537.00     1432.37     18.11 o 
   6   0   2     1245.80     1380.70     29.08 o 
   8   0   2       34.38       34.92      2.63 o 
  10   0   2       24.33       19.79      2.90 o 
  12   0   2        0.19       -0.09      2.76 o 
  14   0   2        8.86        2.32      4.69 o 
 -15   1   2        3.81        2.94      2.74 o 
 -14   1   2        0.06        4.79      2.52 o 
 -13   1   2        8.83        4.02      2.27 o 
 -12   1   2       52.63       50.97      6.10 o 
 -11   1   2      342.26      348.61     10.10 o 
 -10   1   2      529.44      523.96      8.14 o 
  -9   1   2        5.07        5.96      1.59 o 
  -8   1   2      137.07      137.49      3.58 o 
  -7   1   2      209.48      223.24      4.71 o 
  -6   1   2      420.88      437.19      6.84 o 
  -5   1   2     1424.19     1489.58     16.61 o 
  -4   1   2      154.06      142.94      2.44 o 
  -3   1   2      925.86      881.20     14.65 o 
  -2   1   2     1063.12      999.37     11.07 o 
  -1   1   2     7176.40     6575.92     74.26 o 
   0   1   2     1837.45     1860.58     21.45 o 
   1   1   2     1466.35     1445.46     15.43 o 
   2   1   2      835.40      778.96     10.90 o 
   3   1   2      897.06      845.87     12.23 o 
   4   1   2       59.65       50.42      1.64 o 
   5   1   2      385.55      407.43      4.85 o 
   6   1   2     1120.72     1090.39      9.36 o 
   7   1   2       65.52       66.08      2.19 o 
   8   1   2       17.53       14.70      1.78 o 
   9   1   2     1240.22     1206.09     14.60 o 
  10   1   2       37.77       44.14      2.81 o 
  11   1   2       73.28       65.06      5.01 o 
  12   1   2       12.69       10.28      2.23 o 
  13   1   2        9.72       10.69      2.67 o 
  14   1   2        3.25        6.68      2.91 o 
  15   1   2        9.54        9.60      3.23 o 
 -15   2   2        1.28        5.06      3.29 o 
 -14   2   2       16.65       15.66      3.10 o 
 -13   2   2       24.56       23.84      3.16 o 
 -12   2   2       16.07       19.10      2.30 o 
 -11   2   2      231.44      238.16      7.26 o 
 -10   2   2        2.17        1.13      1.71 o 
  -9   2   2       51.49       47.84      3.11 o 
  -8   2   2        5.80        7.00      1.64 o 
  -7   2   2       10.29        7.92      1.51 o 
  -6   2   2      125.32      135.46      3.66 o 
  -5   2   2     1046.34     1015.18     12.25 o 
  -4   2   2      156.34      171.50      3.59 o 
  -3   2   2       73.66       72.64      2.77 o 
  -2   2   2     1725.75     1617.56     17.05 o 
  -1   2   2      410.25      407.08      6.70 o 
   0   2   2    11789.88    11136.81    120.65 o 
   1   2   2     2200.62     2048.53     25.56 o 
   2   2   2       61.57       65.36      2.33 o 
   3   2   2        1.86        1.54      0.78 o 
   4   2   2     1583.11     1657.74     17.50 o 
   5   2   2     1868.65     2019.50     22.16 o 
   6   2   2      257.97      285.06      4.51 o 
   7   2   2      426.94      418.59      6.72 o 
   8   2   2        0.29        0.48      1.18 o 
   9   2   2       30.27       25.89      2.40 o 
  10   2   2       78.15       86.59      6.78 o 
  11   2   2        0.66       -1.44      1.46 o 
  12   2   2        7.81        9.18      2.12 o 
  13   2   2        0.00       -1.89      1.89 o 
  14   2   2        4.14        4.05      2.72 o 
  15   2   2        4.39        1.49      4.82 o 
 -15   3   2       15.57       20.93      5.22 o 
 -14   3   2       15.52       26.65      4.17 o 
 -13   3   2        0.64        0.88      2.30 o 
 -12   3   2       19.69       16.54      2.71 o 
 -11   3   2        6.92        3.65      2.40 o 
 -10   3   2       19.41       14.76      2.47 o 
  -9   3   2       65.01       59.68      3.47 o 
  -8   3   2      290.75      300.85      9.29 o 
  -7   3   2      150.74      160.09      5.60 o 
  -6   3   2      622.85      671.31      7.67 o 
  -5   3   2      548.21      544.17      7.32 o 
  -4   3   2     1243.92     1218.52     13.03 o 
  -3   3   2       31.85       30.22      2.46 o 
  -2   3   2     2233.24     2075.88     22.47 o 
  -1   3   2      142.09      140.20      3.45 o 
   0   3   2      110.98       78.28      2.64 o 
   1   3   2       82.63       74.87      2.33 o 
   2   3   2       34.83       39.53      2.23 o 
   3   3   2        8.30        6.19      1.25 o 
   4   3   2       10.58       13.52      1.55 o 
   5   3   2      115.47      110.32      4.25 o 
   6   3   2      108.04      102.79      3.18 o 
   7   3   2       37.76       36.06      2.17 o 
   8   3   2        4.98        4.13      1.36 o 
   9   3   2       36.08       33.34      2.60 o 
  10   3   2        8.89       14.86      2.15 o 
  11   3   2        5.81        5.08      1.82 o 
  12   3   2       17.19       13.10      2.46 o 
  13   3   2        0.07        0.79      2.10 o 
  14   3   2       12.43       15.91      2.97 o 
 -14   4   2        4.25        3.38      2.89 o 
 -13   4   2       30.15       41.04      3.97 o 
 -12   4   2        9.47       10.01      2.48 o 
 -11   4   2       47.42       39.56      3.60 o 
 -10   4   2        0.27       -1.48      1.48 o 
  -9   4   2       14.44       11.52      2.08 o 
  -8   4   2       79.25       82.04      3.42 o 
  -7   4   2        0.50        1.23      1.11 o 
  -6   4   2        0.22        1.59      0.99 o 
  -5   4   2      363.74      352.49      5.26 o 
  -4   4   2      152.47      174.32      3.32 o 
  -3   4   2       24.95       22.08      1.70 o 
  -2   4   2       12.69       24.01      2.29 o 
  -1   4   2        3.98        1.26      0.97 o 
   0   4   2      240.81      274.33      7.04 o 
   1   4   2      222.03      229.42      6.74 o 
   2   4   2      354.45      342.49      6.64 o 
   3   4   2      398.93      411.16     12.00 o 
   4   4   2     1789.39     1968.03     22.93 o 
   5   4   2        5.90        4.52      2.32 o 
   6   4   2      386.25      390.33      6.79 o 
   7   4   2       26.47       20.46      2.78 o 
   8   4   2      142.48      139.12      6.39 o 
   9   4   2       30.96       33.42      4.25 o 
  10   4   2      178.92      159.69      5.49 o 
  11   4   2       20.91       17.58      3.77 o 
  12   4   2        2.67        0.87      2.59 o 
  13   4   2        2.20        0.40      2.76 o 
  14   4   2        0.63        5.35      3.16 o 
 -14   5   2        7.08        7.25      4.82 o 
 -13   5   2        9.72       10.37      2.86 o 
 -12   5   2        5.11        7.47      2.51 o 
 -11   5   2       43.83       42.23      3.42 o 
 -10   5   2       56.89       55.14      4.19 o 
  -9   5   2       10.23        9.17      2.07 o 
  -8   5   2       55.93       59.01      3.23 o 
  -7   5   2       24.67       28.89      3.54 o 
  -6   5   2      142.42      138.28      5.30 o 
  -5   5   2       43.39       43.17      2.38 o 
  -4   5   2       31.56       28.85      2.57 o 
  -3   5   2      220.32      253.77      5.40 o 
  -2   5   2      112.20      116.18      3.94 o 
  -1   5   2      641.02      671.22     21.75 o 
   0   5   2      909.11      968.63     15.15 o 
   1   5   2       27.36       43.64      3.24 o 
   2   5   2        0.52        0.40      1.02 o 
   3   5   2        8.23        7.14      1.49 o 
   4   5   2       38.65       43.53      4.74 o 
   5   5   2      377.19      410.09      7.10 o 
   6   5   2       38.89       35.26      2.94 o 
   7   5   2      129.37      118.47      5.90 o 
   8   5   2        0.08        0.41      2.19 o 
   9   5   2        0.03        0.08      2.19 o 
  10   5   2        1.97        0.96      2.69 o 
  11   5   2       11.66       11.25      3.50 o 
  12   5   2       12.50       14.24      3.36 o 
  13   5   2        2.93        0.81      3.26 o 
 -13   6   2        0.50       -2.37      3.36 o 
 -12   6   2        1.22       -0.79      2.87 o 
 -11   6   2        0.68        0.31      5.76 o 
 -10   6   2      103.56       86.72      6.15 o 
  -9   6   2        1.49        4.92      2.20 o 
  -8   6   2        0.00       -0.55      2.15 o 
  -7   6   2        2.64        4.15      1.89 o 
  -6   6   2       25.41       28.14      3.11 o 
  -5   6   2      156.98      149.36      4.64 o 
  -4   6   2       78.65       70.29      4.04 o 
  -3   6   2       42.41       41.42      3.45 o 
  -2   6   2       29.64       35.05      3.22 o 
  -1   6   2      478.71      499.72      9.23 o 
   0   6   2      131.25      135.91      5.08 o 
   1   6   2        0.77       -0.68      1.97 o 
   2   6   2       44.36       44.01      4.00 o 
   3   6   2       14.95       12.61      2.36 o 
   4   6   2        6.98        2.43      1.79 o 
   5   6   2      118.79      110.49      5.78 o 
   6   6   2      770.17      773.76     15.20 o 
   7   6   2      111.71      109.30     11.19 o 
   8   6   2        1.46       -1.56      1.99 o 
   9   6   2        1.44        0.34      3.14 o 
  10   6   2        9.29        9.26      3.20 o 
  11   6   2        8.93       10.72      3.77 o 
  12   6   2        0.12        6.31      3.45 o 
  13   6   2        2.77       -0.06      3.38 o 
 -13   7   2        0.04       -0.14      5.33 o 
 -12   7   2        1.63        2.09      4.71 o 
 -11   7   2        4.18       -0.80      2.87 o 
 -10   7   2        4.86        7.72      3.24 o 
  -9   7   2       33.29       32.40      3.73 o 
  -8   7   2      184.75      188.29      8.68 o 
  -7   7   2      208.27      232.06      6.35 o 
  -6   7   2        4.77        6.33      2.14 o 
  -5   7   2       11.19       11.40      3.23 o 
  -4   7   2      367.85      383.08      8.86 o 
  -3   7   2        2.87        1.72      1.47 o 
  -2   7   2        5.28        4.19      1.55 o 
  -1   7   2      128.23      124.34      5.13 o 
   0   7   2        7.88        8.92      1.97 o 
   1   7   2       46.62       39.51      3.30 o 
   2   7   2        7.43        9.45      1.78 o 
   3   7   2       57.55       53.42      3.92 o 
   4   7   2       26.47       23.92      3.80 o 
   5   7   2       96.69      107.84      7.15 o 
   6   7   2      106.59       96.71      5.45 o 
   7   7   2      115.32      123.25      7.36 o 
   8   7   2       19.49       19.72      3.35 o 
   9   7   2       22.95       18.06      4.19 o 
  10   7   2        0.29        0.52      2.52 o 
  11   7   2       13.58       18.19      4.42 o 
  12   7   2        6.17       14.22      3.86 o 
 -12   8   2        0.00       -0.56      3.57 o 
 -11   8   2        1.09        1.56      3.29 o 
 -10   8   2        2.27       -0.41      2.99 o 
  -9   8   2       22.37       21.62      3.62 o 
  -8   8   2       34.91       42.33      7.69 o 
  -7   8   2       33.82       29.78      3.25 o 
  -6   8   2      125.81      149.30      8.01 o 
  -5   8   2        0.56        1.19      2.02 o 
  -4   8   2      193.54      186.38      6.78 o 
  -3   8   2      354.68      342.41      9.46 o 
  -2   8   2       20.29       11.14      2.20 o 
  -1   8   2        0.57        1.44      1.65 o 
   0   8   2       10.34        9.54      2.11 o 
   1   8   2        6.10        9.55      2.25 o 
   2   8   2      232.88      219.09      6.35 o 
   3   8   2      190.59      201.66     10.57 o 
   4   8   2       15.77       16.26      3.37 o 
   5   8   2       54.21       55.03      4.57 o 
   6   8   2       21.63       17.32      5.79 o 
   7   8   2        2.41       -0.59      2.40 o 
   8   8   2        0.59       -1.66      3.13 o 
   9   8   2       11.04        9.35      5.97 o 
  10   8   2        0.01       -2.67      2.67 o 
  11   8   2       19.84       27.15      5.00 o 
 -10   9   2        0.89       -1.14      3.24 o 
  -9   9   2        0.09       -0.79      2.89 o 
  -8   9   2        1.33        3.69      2.79 o 
  -7   9   2       14.21       11.48      3.54 o 
  -6   9   2       51.13       50.97      5.55 o 
  -5   9   2       26.68       37.01      9.93 o 
  -4   9   2       79.69       75.34      5.72 o 
  -3   9   2       63.09       56.52      4.18 o 
  -2   9   2       12.91       11.03      2.51 o 
  -1   9   2        1.11        0.73      1.88 o 
   0   9   2        0.12       -0.02      1.63 o 
   1   9   2      257.25      262.72      7.31 o 
   2   9   2       16.16       16.01      2.84 o 
   3   9   2      191.02      189.91      7.79 o 
   4   9   2       14.74       20.98      3.43 o 
   5   9   2       18.43       15.49      4.19 o 
   6   9   2        4.45        4.76      3.11 o 
   7   9   2        0.07       -0.03      2.82 o 
   8   9   2        7.28        8.69      3.63 o 
   9   9   2        0.03        2.86      3.45 o 
  10   9   2        1.29        0.04      3.68 o 
  -9  10   2        6.35        8.25      3.69 o 
  -8  10   2        5.95        3.69      3.84 o 
  -7  10   2        3.02       -2.35      3.36 o 
  -6  10   2       32.26       42.04      5.65 o 
  -5  10   2      105.33      109.20     16.39 o 
  -4  10   2        0.23       -2.25      2.25 o 
  -3  10   2        5.94        5.72      2.54 o 
  -2  10   2       13.92        9.87      2.44 o 
  -1  10   2        0.01        1.11      2.22 o 
   0  10   2        5.67        4.81      2.62 o 
   1  10   2        0.53        3.06      2.17 o 
   2  10   2        7.52        4.10      2.17 o 
   3  10   2       10.09       10.34      3.04 o 
   4  10   2        0.16        1.43      2.49 o 
   5  10   2        0.98        5.71      2.95 o 
   6  10   2        2.97        3.59      3.28 o 
   7  10   2        5.71        2.54      3.49 o 
   8  10   2        4.44        2.02      3.63 o 
   9  10   2        1.36       -5.72      6.18 o 
  -7  11   2        2.87        1.96      3.82 o 
  -6  11   2        0.00        1.97      3.52 o 
  -5  11   2        8.73        6.31      4.84 o 
  -4  11   2        3.78        5.94      3.10 o 
  -3  11   2        5.07        6.37      2.70 o 
  -2  11   2        0.87       -0.66      2.27 o 
  -1  11   2        0.93       -2.27      2.27 o 
   0  11   2        9.08       10.75      3.14 o 
   1  11   2        1.42       -0.25      2.20 o 
   2  11   2        0.18        2.53      2.87 o 
   3  11   2        4.15        0.27      3.94 o 
   4  11   2       37.34       42.29      4.99 o 
   5  11   2        2.98        2.49      4.34 o 
   6  11   2        1.82        1.16      3.77 o 
   7  11   2       13.78       24.63     17.48 o 
  -4  12   2        0.27       -0.65      3.42 o 
  -3  12   2        6.59        6.43      3.69 o 
  -2  12   2        0.49        0.33      2.89 o 
  -1  12   2        5.08        5.15      3.30 o 
   0  12   2        2.44       -0.04      2.65 o 
   1  12   2        6.94        6.48      2.99 o 
   2  12   2        1.08        6.61      3.38 o 
   3  12   2        9.75       18.00      4.07 o 
   4  12   2        0.05       -2.99      7.25 o 
 -15   0   3        0.90        5.12      5.12 o 
 -13   0   3       70.90       76.51     10.23 o 
 -11   0   3     1593.92     1688.66     30.55 o 
  -9   0   3       36.41       41.11      4.00 o 
  -7   0   3      189.50      202.56      6.44 o 
  -5   0   3       30.22       29.94      1.79 o 
  -3   0   3     1841.64     1670.50     20.60 o 
  -1   0   3    10804.95    10256.00    207.25 o 
   1   0   3      245.96      247.76      7.68 o 
   3   0   3       21.84       20.69      2.56 o 
   5   0   3     4633.63     5077.48     49.13 o 
   7   0   3        8.41        5.83      1.32 o 
   9   0   3      566.21      553.69     11.25 o 
  11   0   3        0.06       -0.62      2.26 o 
  13   0   3        0.28       -0.45      3.16 o 
 -15   1   3        1.12        0.70      3.46 o 
 -14   1   3        0.02       -1.19      2.85 o 
 -13   1   3        1.73        1.67      2.22 o 
 -12   1   3        3.47        5.08      2.09 o 
 -11   1   3       24.25       23.07      2.82 o 
 -10   1   3      173.16      195.04      6.88 o 
  -9   1   3       36.55       34.05      3.16 o 
  -8   1   3       40.53       43.00      2.22 o 
  -7   1   3        0.30        0.60      0.98 o 
  -6   1   3        5.19        9.97      0.95 o 
  -5   1   3      492.99      562.27      6.19 o 
  -4   1   3       90.16       94.25      2.01 o 
  -3   1   3        0.14       -0.07      0.89 o 
  -2   1   3     1813.17     1860.22     27.54 o 
  -1   1   3    45748.42    41847.67    905.77 o 
   0   1   3      189.59      167.84      6.68 o 
   1   1   3      416.93      375.49      8.49 o 
   2   1   3       24.94       34.63      2.04 o 
   3   1   3       14.83       11.29      1.05 o 
   4   1   3       73.46       81.90      3.06 o 
   5   1   3      218.29      251.86      3.53 o 
   6   1   3       46.87       57.10      1.89 o 
   7   1   3       57.55       63.43      2.97 o 
   8   1   3       19.32       18.70      2.10 o 
   9   1   3      146.25      148.75      4.65 o 
  10   1   3        8.78        3.89      1.70 o 
  11   1   3       14.45       10.82      2.01 o 
  12   1   3        2.64        0.99      1.87 o 
  13   1   3        2.11        3.61      2.35 o 
  14   1   3       20.14       25.03      3.71 o 
 -15   2   3        9.09       11.51      5.54 o 
 -14   2   3       36.87       44.34      4.60 o 
 -13   2   3       11.47       15.04      3.32 o 
 -12   2   3       18.88       19.03      5.37 o 
 -11   2   3      438.33      420.59      8.52 o 
 -10   2   3      166.38      170.35      8.62 o 
  -9   2   3        1.04       -1.37      1.37 o 
  -8   2   3       51.69       50.78      2.86 o 
  -7   2   3      175.67      169.80      4.31 o 
  -6   2   3      583.31      573.65      7.18 o 
  -5   2   3      271.08      277.47      4.66 o 
  -4   2   3      911.09      903.66      9.90 o 
  -3   2   3       18.88       16.14      1.18 o 
  -2   2   3      957.08      979.47     11.15 o 
  -1   2   3     1577.19     1558.99     19.29 o 
   0   2   3    13491.08    12650.51    117.56 o 
   1   2   3      251.29      243.86      6.45 o 
   2   2   3      991.26      922.86     13.42 o 
   3   2   3       95.56      109.48      3.30 o 
   4   2   3      844.46      849.88      7.38 o 
   5   2   3        8.65       11.82      1.01 o 
   6   2   3        7.50        7.38      0.90 o 
   7   2   3      123.25      127.60      3.55 o 
   8   2   3       90.59      103.06      5.87 o 
   9   2   3     1277.68     1285.45     15.65 o 
  10   2   3        8.14        0.36      1.64 o 
  11   2   3        9.21        3.83      1.87 o 
  12   2   3       10.40       12.67      2.24 o 
  13   2   3        4.69        3.63      2.22 o 
  14   2   3       27.04       29.67      3.91 o 
 -15   3   3        2.97        5.54      5.12 o 
 -14   3   3        3.61        3.22      3.58 o 
 -13   3   3        2.47       -0.77      2.97 o 
 -12   3   3       25.58       19.89      2.80 o 
 -11   3   3        0.40       -1.27      1.78 o 
 -10   3   3       40.42       43.48      3.57 o 
  -9   3   3        0.21        3.07      1.57 o 
  -8   3   3      109.76      109.29      4.92 o 
  -7   3   3      265.96      279.23      5.28 o 
  -6   3   3       68.58       60.46      2.50 o 
  -5   3   3      141.73      135.85      3.25 o 
  -4   3   3      354.76      371.68      5.16 o 
  -3   3   3     1119.98     1126.65     12.17 o 
  -2   3   3       60.21       51.02      3.11 o 
  -1   3   3      926.29      879.08     14.48 o 
   0   3   3     1493.18     1479.70     17.08 o 
   1   3   3      789.45      757.49     10.38 o 
   2   3   3       31.62       33.51      2.16 o 
   3   3   3      922.03      910.39     12.29 o 
   4   3   3       29.89       22.16      2.07 o 
   5   3   3      125.91      118.91      3.04 o 
   6   3   3        5.31        4.24      0.95 o 
   7   3   3      182.22      174.11      3.79 o 
   8   3   3      100.32       98.18      3.52 o 
   9   3   3      612.20      624.76      9.60 o 
  10   3   3      150.32      148.74      5.32 o 
  11   3   3       28.73       30.18      3.34 o 
  12   3   3        3.52        1.94      1.93 o 
  13   3   3        2.47        0.60      2.20 o 
  14   3   3        0.12       -2.29      2.29 o 
 -14   4   3        4.45        4.55      3.69 o 
 -13   4   3        7.98        6.39      2.82 o 
 -12   4   3        1.09        0.73      2.07 o 
 -11   4   3        1.82       -0.24      1.83 o 
 -10   4   3       27.09       19.13      2.51 o 
  -9   4   3       15.23       10.95      2.11 o 
  -8   4   3        0.74       -0.01      1.34 o 
  -7   4   3        0.61        1.03      1.18 o 
  -6   4   3      231.07      243.51      4.93 o 
  -5   4   3       80.40       85.74      3.58 o 
  -4   4   3      111.25      106.16      5.20 o 
  -3   4   3       39.33       40.64      1.65 o 
  -2   4   3       71.25       70.83      3.06 o 
  -1   4   3        3.66        2.54      0.94 o 
   0   4   3      273.17      279.09      5.85 o 
   1   4   3      314.63      328.93      8.12 o 
   2   4   3        1.24       -0.62      0.92 o 
   3   4   3      105.00      141.66      4.31 o 
   4   4   3      866.04      910.90     14.28 o 
   5   4   3        8.27        4.44      1.33 o 
   6   4   3       55.77       52.11      2.65 o 
   7   4   3       91.61       92.04      5.24 o 
   8   4   3       14.71       18.20      3.09 o 
   9   4   3        3.67        4.50      2.09 o 
  10   4   3       44.25       29.36      3.42 o 
  11   4   3       12.53        2.39      2.25 o 
  12   4   3        1.45        2.69      2.59 o 
  13   4   3        8.55       13.80      3.14 o 
  14   4   3        4.60        3.46      3.28 o 
 -14   5   3        0.38        2.17      3.24 o 
 -13   5   3        8.54       10.30      3.15 o 
 -12   5   3       45.56       56.97      4.19 o 
 -11   5   3       37.82       46.95      3.75 o 
 -10   5   3        0.02        2.17      1.90 o 
  -9   5   3       30.07       23.23      3.69 o 
  -8   5   3        2.82        0.99      1.34 o 
  -7   5   3        0.17       -1.00      1.17 o 
  -6   5   3      151.01      150.90      3.91 o 
  -5   5   3        9.25       10.56      1.25 o 
  -4   5   3      369.09      353.97      7.34 o 
  -3   5   3       58.73       64.65      2.90 o 
  -2   5   3        6.34        3.87      1.19 o 
  -1   5   3        0.86        0.11      1.07 o 
   0   5   3     1641.61     1783.90     21.71 o 
   1   5   3      223.78      218.83      5.04 o 
   2   5   3        1.59        0.14      1.21 o 
   3   5   3       29.08       26.69      2.77 o 
   4   5   3      106.34      102.57      4.35 o 
   5   5   3        3.06        2.45      1.50 o 
   6   5   3      153.72      148.32      5.05 o 
   7   5   3      236.19      226.25      7.60 o 
   8   5   3       12.56       12.08      2.93 o 
   9   5   3       85.38       71.62      5.50 o 
  10   5   3       97.42      104.75      6.81 o 
  11   5   3        1.46       -1.67      2.69 o 
  12   5   3        8.13       10.51      4.29 o 
  13   5   3        0.17        0.83      3.10 o 
 -13   6   3        0.03        5.15      4.19 o 
 -12   6   3        0.58        2.23      4.00 o 
 -11   6   3        8.50        9.91      3.49 o 
 -10   6   3      126.14      114.44      6.56 o 
  -9   6   3       27.83       27.68      3.82 o 
  -8   6   3      160.36      168.44     11.96 o 
  -7   6   3      266.85      276.99      7.35 o 
  -6   6   3        4.09        5.61      2.02 o 
  -5   6   3       18.26       17.48      2.12 o 
  -4   6   3      188.95      180.02      4.81 o 
  -3   6   3       18.64       31.12      2.01 o 
  -2   6   3       57.08       63.46      3.49 o 
  -1   6   3       53.71       56.24      3.88 o 
   0   6   3        2.56        0.71      1.48 o 
   1   6   3       48.05       56.42      3.29 o 
   2   6   3        3.25        0.87      1.43 o 
   3   6   3        0.66        2.28      1.37 o 
   4   6   3      109.92      115.50      6.46 o 
   5   6   3      622.28      614.24     11.49 o 
   6   6   3       19.26       21.64      6.16 o 
   7   6   3       53.01       54.69      4.84 o 
   8   6   3       37.65       35.77      9.54 o 
   9   6   3        5.64        5.67      4.45 o 
  10   6   3        0.01        1.00      2.82 o 
  11   6   3       23.57       25.69      4.51 o 
  12   6   3        7.78       11.38      3.88 o 
  13   6   3        2.92        0.32      3.38 o 
 -12   7   3        1.83       -1.56      4.06 o 
 -11   7   3        2.89       -0.83      2.76 o 
 -10   7   3        9.50        4.51      3.01 o 
  -9   7   3      143.90      149.76     11.02 o 
  -8   7   3      124.71      130.30      6.03 o 
  -7   7   3      169.72      180.15      6.73 o 
  -6   7   3        6.86        2.98      2.02 o 
  -5   7   3      350.07      371.51      7.74 o 
  -4   7   3        7.68        6.90      1.76 o 
  -3   7   3      156.99      152.62      5.09 o 
  -2   7   3       70.55       73.55      4.21 o 
  -1   7   3       21.08       19.19      2.49 o 
   0   7   3        2.90        2.24      1.55 o 
   1   7   3        4.04        1.65      1.60 o 
   2   7   3      128.94      133.71      6.54 o 
   3   7   3       34.18       32.78      3.93 o 
   4   7   3        9.53        5.34      2.36 o 
   5   7   3      383.62      416.87     12.81 o 
   6   7   3       56.81       76.60      5.84 o 
   7   7   3       14.33       19.68      4.36 o 
   8   7   3       46.23       35.95      5.83 o 
   9   7   3       12.36       13.15      3.59 o 
  10   7   3        6.53        1.20      2.98 o 
  11   7   3        5.27        9.17      3.87 o 
  12   7   3        3.91        0.46      3.82 o 
 -12   8   3        0.26        8.53      5.97 o 
 -11   8   3        0.09       -0.37      4.19 o 
 -10   8   3        9.03        7.04      3.49 o 
  -9   8   3        0.25       -2.43      2.43 o 
  -8   8   3        0.46       -0.49      2.45 o 
  -7   8   3       14.31       13.06      3.57 o 
  -6   8   3       51.07       57.73      5.17 o 
  -5   8   3      278.07      290.75     11.78 o 
  -4   8   3        1.55        1.59      1.95 o 
  -3   8   3        1.78        0.72      1.62 o 
  -2   8   3        1.79        1.77      1.65 o 
  -1   8   3       98.83       95.15      5.13 o 
   0   8   3        4.01        2.50      1.72 o 
   1   8   3       58.56       57.23      4.15 o 
   2   8   3      441.96      457.98     11.45 o 
   3   8   3      214.11      220.39      7.51 o 
   4   8   3       40.85       38.12      7.48 o 
   5   8   3        7.44        5.82      2.78 o 
   6   8   3       18.64       21.39      4.24 o 
   7   8   3        0.30        1.02      2.67 o 
   8   8   3       10.04        3.31      3.18 o 
   9   8   3        8.37       12.44      4.02 o 
  10   8   3        0.32        5.93      3.25 o 
  11   8   3        3.12        2.02      3.95 o 
 -10   9   3        0.39        3.53      5.00 o 
  -9   9   3        0.45       -2.46      2.75 o 
  -8   9   3       11.50       10.68      3.04 o 
  -7   9   3        4.15        8.45      2.99 o 
  -6   9   3       43.67       53.53      5.65 o 
  -5   9   3        1.43        0.30      2.69 o 
  -4   9   3        8.41        6.41      2.47 o 
  -3   9   3        1.39        2.96      2.09 o 
  -2   9   3        0.25        0.73      2.02 o 
  -1   9   3        5.01        0.87      2.04 o 
   0   9   3        4.82        1.55      2.05 o 
   1   9   3       65.06       51.08      3.91 o 
   2   9   3       73.10       69.33      7.63 o 
   3   9   3        6.16        5.55      2.33 o 
   4   9   3       35.11       24.64      5.02 o 
   5   9   3       32.51       37.82      4.74 o 
   6   9   3        7.48        9.25      3.39 o 
   7   9   3        3.67       -1.93      2.87 o 
   8   9   3        2.45        2.21      3.28 o 
   9   9   3        5.83        6.72      3.95 o 
  10   9   3        1.17        1.46      4.08 o 
  -9  10   3       31.01       40.59      5.01 o 
  -8  10   3        0.03        0.90      3.15 o 
  -7  10   3        1.09        5.57      3.49 o 
  -6  10   3       50.88       45.29      5.70 o 
  -5  10   3       12.28       15.42      3.92 o 
  -4  10   3        8.28        7.12      2.87 o 
  -3  10   3       21.22       23.55      4.29 o 
  -2  10   3        3.21        4.78      2.49 o 
  -1  10   3       10.05       14.48      3.04 o 
   0  10   3        6.69        4.70      2.20 o 
   1  10   3        1.35        5.15      2.33 o 
   2  10   3       46.44       44.90      4.57 o 
   3  10   3        8.93       15.06      3.16 o 
   4  10   3       15.79       17.11      3.44 o 
   5  10   3        5.82        4.49      2.95 o 
   6  10   3       24.11       20.79      4.48 o 
   7  10   3        2.44       -0.57      3.36 o 
   8  10   3       16.31       22.14      5.00 o 
  -7  11   3        0.02       -0.45      3.65 o 
  -6  11   3        0.25       -2.68      3.45 o 
  -5  11   3        9.15        8.34      3.80 o 
  -4  11   3       21.42       16.40      4.29 o 
  -3  11   3        0.03        1.59      2.55 o 
  -2  11   3        0.97       -2.04      2.19 o 
  -1  11   3        1.38       -0.56      2.66 o 
   0  11   3       29.01       34.73      3.90 o 
   1  11   3        5.57        3.33      2.42 o 
   2  11   3        3.42        3.09      2.74 o 
   3  11   3        0.48        2.13      2.91 o 
   4  11   3       17.84       16.35      3.88 o 
   5  11   3       14.23       12.98      3.88 o 
   6  11   3       35.66       45.02      6.31 o 
  -4  12   3        5.65        9.91      4.89 o 
  -3  12   3        7.85        5.99      3.15 o 
  -2  12   3        1.21       -0.93      2.71 o 
  -1  12   3        1.41        3.30      2.89 o 
   0  12   3        0.01        0.75      2.75 o 
   1  12   3        0.55        0.76      2.52 o 
   2  12   3        6.86       12.92      3.79 o 
   3  12   3        3.21        5.90      3.43 o 
 -14   0   4       10.97        8.96      5.54 o 
 -12   0   4      493.38      626.02     22.18 o 
 -10   0   4       38.99       43.11      4.49 o 
  -8   0   4      121.99      125.99      5.40 o 
  -6   0   4       91.63      103.09      3.36 o 
  -4   0   4        6.29       10.47      2.77 o 
  -2   0   4     9492.03     9238.07    188.49 o 
   0   0   4     4505.54     4413.28     81.45 o 
   2   0   4      259.72      273.07      5.20 o 
   4   0   4     5484.70     5866.14     56.06 o 
   6   0   4       15.79       11.60      1.65 o 
   8   0   4       20.83       22.48      4.80 o 
  10   0   4       56.12       43.73      7.09 o 
  12   0   4       43.55       49.05      5.92 o 
  14   0   4       29.37       34.13      8.96 o 
 -15   1   4        1.23       -1.24      3.28 o 
 -14   1   4        0.57        0.64      2.71 o 
 -13   1   4        0.71       -0.85      2.71 o 
 -12   1   4      133.11      159.12     11.27 o 
 -11   1   4      277.98      289.16      7.16 o 
 -10   1   4      696.41      716.82     11.38 o 
  -9   1   4      137.83      126.46      4.15 o 
  -8   1   4       12.06        8.04      1.30 o 
  -7   1   4      309.54      321.36      4.58 o 
  -6   1   4      112.35      125.36      4.42 o 
  -5   1   4      379.75      363.84      4.69 o 
  -4   1   4        0.07        0.04      0.59 o 
  -3   1   4       93.19      103.06      3.51 o 
  -2   1   4     3432.82     3343.82     47.58 o 
  -1   1   4    21005.58    20475.43    273.59 o 
   0   1   4     2376.73     2393.21     27.96 o 
   1   1   4      554.29      542.37      7.47 o 
   2   1   4      605.03      607.51      6.27 o 
   3   1   4      571.51      548.95      5.13 o 
   4   1   4     1060.73     1145.84      9.19 o 
   5   1   4       52.89       54.07      2.41 o 
   6   1   4        1.07        1.71      0.89 o 
   7   1   4       16.44       17.72      1.46 o 
   8   1   4       29.09       27.69      2.10 o 
   9   1   4       41.80       38.90      2.55 o 
  10   1   4        9.85       10.18      1.83 o 
  11   1   4        5.04        3.67      1.97 o 
  12   1   4        5.43        4.15      1.99 o 
  13   1   4        7.61       10.71      2.57 o 
  14   1   4       53.16       74.33      5.43 o 
 -15   2   4        4.34        6.82      5.12 o 
 -14   2   4        0.05        9.38      5.12 o 
 -13   2   4        2.73        0.85      3.84 o 
 -12   2   4        1.69       -2.36      2.36 o 
 -11   2   4        5.11        3.28      2.24 o 
 -10   2   4       46.12       48.52      4.84 o 
  -9   2   4       28.82       29.38      2.52 o 
  -8   2   4       87.49       83.46      3.45 o 
  -7   2   4       21.94       21.94      2.02 o 
  -6   2   4      274.49      307.34      4.78 o 
  -5   2   4       97.14       97.33      2.46 o 
  -4   2   4        0.00        0.82      0.77 o 
  -3   2   4       39.32       26.21      1.43 o 
  -2   2   4        1.29        1.12      0.58 o 
  -1   2   4      652.85      723.30      7.37 o 
   0   2   4     1409.43     1354.48     11.38 o 
   1   2   4      174.75      160.60      3.11 o 
   2   2   4        3.70        4.94      0.86 o 
   3   2   4        5.41        6.42      0.96 o 
   4   2   4       40.82       45.86      1.80 o 
   5   2   4      131.84      145.55      2.71 o 
   6   2   4        2.28        4.54      0.96 o 
   7   2   4       38.58       38.70      1.83 o 
   8   2   4      463.85      406.74      9.80 o 
   9   2   4     1163.29     1209.76     15.11 o 
  10   2   4      659.97      619.65     10.20 o 
  11   2   4        1.06       -1.47      1.99 o 
  12   2   4        8.54       11.24      2.30 o 
  13   2   4        2.39        0.25      2.23 o 
  14   2   4       15.02       13.30      3.45 o 
 -15   3   4        3.18        4.69      5.12 o 
 -14   3   4        2.93        3.41      4.26 o 
 -13   3   4       40.31       45.20      7.25 o 
 -12   3   4       51.60       54.82      7.58 o 
 -11   3   4        0.02       -1.17      1.94 o 
 -10   3   4       37.31       33.14      3.24 o 
  -9   3   4       83.40       76.12      3.73 o 
  -8   3   4       29.96       26.90      2.83 o 
  -7   3   4       64.42       81.18      2.99 o 
  -6   3   4      871.12      861.05      9.67 o 
  -5   3   4       10.25        9.24      1.18 o 
  -4   3   4       21.16       22.27      1.49 o 
  -3   3   4        5.60        5.08      0.95 o 
  -2   3   4      343.13      343.57      4.68 o 
  -1   3   4      701.53      665.00      7.85 o 
   0   3   4      664.07      691.33      7.47 o 
   1   3   4      258.35      240.20      3.78 o 
   2   3   4      258.62      257.82      4.77 o 
   3   3   4       29.89       33.30      2.00 o 
   4   3   4      386.82      390.94      7.81 o 
   5   3   4       30.40       36.96      2.43 o 
   6   3   4       13.68       18.28      1.73 o 
   7   3   4        6.90        3.98      1.12 o 
   8   3   4        1.68       -0.45      1.21 o 
   9   3   4      300.41      288.51      6.13 o 
  10   3   4      249.93      249.90      6.10 o 
  11   3   4       13.99        9.27      2.26 o 
  12   3   4       37.72       42.99      3.89 o 
  13   3   4        0.94        1.42      2.61 o 
  14   3   4        0.09       -1.74      3.46 o 
 -14   4   4        0.39        2.99      4.26 o 
 -13   4   4       12.04       14.11      3.89 o 
 -12   4   4       57.63       59.18      4.60 o 
 -11   4   4        1.22        0.69      2.06 o 
 -10   4   4      151.98      142.19      5.14 o 
  -9   4   4        0.03       -0.01      1.91 o 
  -8   4   4        0.03        0.27      1.34 o 
  -7   4   4        7.29        6.20      1.36 o 
  -6   4   4      289.52      296.74      7.21 o 
  -5   4   4       16.24       12.08      1.35 o 
  -4   4   4        6.87        4.96      1.04 o 
  -3   4   4      362.99      348.72      5.43 o 
  -2   4   4      554.41      545.44      6.68 o 
  -1   4   4      488.71      521.63      9.90 o 
   0   4   4     2533.74     2618.98     23.01 o 
   1   4   4     1871.22     2019.00     23.55 o 
   2   4   4      161.74      173.02      4.81 o 
   3   4   4      289.05      293.29      5.51 o 
   4   4   4        1.05       -0.26      1.10 o 
   5   4   4      196.31      207.78      4.78 o 
   6   4   4       53.25       45.72      2.96 o 
   7   4   4        0.39        0.30      1.40 o 
   8   4   4       48.83       44.50      3.49 o 
   9   4   4      223.70      198.15      6.46 o 
  10   4   4       35.13       37.42      4.19 o 
  11   4   4       18.33       16.05      3.22 o 
  12   4   4        3.82        2.70      2.83 o 
  13   4   4        4.11        3.89      2.74 o 
 -14   5   4        2.29       -0.04      3.47 o 
 -13   5   4        0.01        1.81      3.47 o 
 -12   5   4        2.32        0.46      2.40 o 
 -11   5   4        2.20        2.77      3.07 o 
 -10   5   4       65.47       55.95      3.82 o 
  -9   5   4       11.00        9.00      2.46 o 
  -8   5   4        0.55        0.62      1.34 o 
  -7   5   4       52.57       53.66      2.90 o 
  -6   5   4      128.08      129.47      4.07 o 
  -5   5   4      148.32      161.62      3.63 o 
  -4   5   4      371.97      374.04      5.77 o 
  -3   5   4      166.46      153.74      3.76 o 
  -2   5   4      900.28      930.50     20.93 o 
  -1   5   4      155.01      159.15      5.13 o 
   0   5   4      234.60      252.57      5.27 o 
   1   5   4        0.05       -1.01      1.02 o 
   2   5   4       55.24       65.23      3.71 o 
   3   5   4       18.61       16.05      2.06 o 
   4   5   4       97.61      103.91      4.57 o 
   5   5   4      667.67      661.25     16.68 o 
   6   5   4      102.95       98.79      4.59 o 
   7   5   4       20.12       20.75      3.12 o 
   8   5   4        3.68        5.06      2.51 o 
   9   5   4        7.10        5.25      3.79 o 
  10   5   4       47.78       41.07      9.28 o 
  11   5   4        1.21        0.74      3.01 o 
  12   5   4       14.01       15.81      6.16 o 
  13   5   4       28.33       31.18      4.97 o 
 -13   6   4        0.04        3.84      6.40 o 
 -12   6   4        1.74        5.69      4.48 o 
 -11   6   4        1.10        3.48      3.69 o 
 -10   6   4        0.36        0.00      3.07 o 
  -9   6   4        3.51        2.30      2.24 o 
  -8   6   4       78.37       76.38      5.29 o 
  -7   6   4        0.15       -1.58      1.58 o 
  -6   6   4       47.51       40.17      4.65 o 
  -5   6   4      102.02      113.32      4.30 o 
  -4   6   4       13.24       12.38      1.93 o 
  -3   6   4       58.64       62.25      3.59 o 
  -2   6   4       90.19      102.14      5.82 o 
  -1   6   4       34.35       37.26      2.60 o 
   0   6   4       15.51       18.95      2.42 o 
   1   6   4        6.92        7.35      1.73 o 
   2   6   4       38.58       44.09      3.42 o 
   3   6   4       18.36       19.66      2.63 o 
   4   6   4      384.91      420.36      9.35 o 
   5   6   4      427.68      432.03      9.63 o 
   6   6   4        6.97        6.18      2.37 o 
   7   6   4       46.41       39.55     11.94 o 
   8   6   4      150.85      145.13      7.27 o 
   9   6   4        0.83        1.07      2.63 o 
  10   6   4        0.59        0.66      2.79 o 
  11   6   4        0.11        1.73      4.03 o 
  12   6   4       25.10       31.54      5.16 o 
 -12   7   4        1.12        3.74      4.36 o 
 -11   7   4       20.27       11.94      4.52 o 
 -10   7   4        2.92        8.56      4.06 o 
  -9   7   4       41.59       33.44      7.28 o 
  -8   7   4       13.44       13.07      2.81 o 
  -7   7   4        7.67        5.58      2.45 o 
  -6   7   4       18.73       19.55      2.93 o 
  -5   7   4      141.61      150.16      5.97 o 
  -4   7   4       47.93       57.78      3.78 o 
  -3   7   4       54.00       50.24      5.16 o 
  -2   7   4      160.76      161.37      6.35 o 
  -1   7   4       19.75       19.71      4.14 o 
   0   7   4        7.04        5.37      2.06 o 
   1   7   4       17.11       10.22      1.93 o 
   2   7   4        2.52        2.53      1.86 o 
   3   7   4      148.32      147.56      6.24 o 
   4   7   4      129.65      144.35      6.26 o 
   5   7   4      127.19      125.02      6.86 o 
   6   7   4      190.25      194.81     13.45 o 
   7   7   4        6.10        9.25      4.69 o 
   8   7   4       62.22       63.52      7.35 o 
   9   7   4        7.16        4.78      6.11 o 
  10   7   4        1.45       -0.10      3.12 o 
  11   7   4        6.64        9.17      3.92 o 
 -11   8   4        3.52        2.51      4.19 o 
 -10   8   4        9.10        5.77      5.76 o 
  -9   8   4       22.44       21.92      3.55 o 
  -8   8   4       20.19       22.81      3.42 o 
  -7   8   4       23.21       22.06      3.28 o 
  -6   8   4       19.58       19.31      3.24 o 
  -5   8   4      372.79      378.35     11.14 o 
  -4   8   4       89.41      103.16      4.87 o 
  -3   8   4       49.62       56.93      4.93 o 
  -2   8   4        0.86       -1.23      1.67 o 
  -1   8   4       82.87       81.68      4.95 o 
   0   8   4       12.83        7.77      2.20 o 
   1   8   4        1.37        1.58      1.96 o 
   2   8   4      234.67      222.39      8.60 o 
   3   8   4       32.05       29.69      4.07 o 
   4   8   4       31.06       19.93      3.55 o 
   5   8   4        0.76       -1.24      2.19 o 
   6   8   4        1.96       -2.44      2.44 o 
   7   8   4       20.31       22.02      4.97 o 
   8   8   4       11.57        5.51      3.76 o 
   9   8   4        1.84        2.70      3.58 o 
  10   8   4       15.07       20.19      3.96 o 
  11   8   4        2.07        2.56      6.82 o 
 -10   9   4        2.21        0.77      4.40 o 
  -9   9   4       14.67       11.11      3.99 o 
  -8   9   4        0.07        0.84      3.26 o 
  -7   9   4       14.84       17.48      4.62 o 
  -6   9   4        2.33        2.81      2.64 o 
  -5   9   4        6.47        7.11      2.92 o 
  -4   9   4        1.23        5.77      2.17 o 
  -3   9   4        4.96        3.31      2.04 o 
  -2   9   4        4.04       -0.17      2.46 o 
  -1   9   4        0.42        1.78      2.15 o 
   0   9   4       15.21       20.29      2.78 o 
   1   9   4       54.92       48.02      4.94 o 
   2   9   4       76.99       76.11      5.40 o 
   3   9   4        4.89        4.19      2.35 o 
   4   9   4       18.02       11.20      3.14 o 
   5   9   4        3.91        3.18      2.63 o 
   6   9   4        5.13        8.67      4.69 o 
   7   9   4        0.22        3.72      3.45 o 
   8   9   4        2.27       -2.35      3.09 o 
   9   9   4       34.18       38.32      5.83 o 
  -9  10   4        0.01       -1.58      3.70 o 
  -8  10   4        5.92        1.45      3.68 o 
  -7  10   4        0.06        8.27      3.67 o 
  -6  10   4        3.67        5.52      4.43 o 
  -5  10   4       28.48       28.73      4.70 o 
  -4  10   4        3.74        2.06      2.55 o 
  -3  10   4        2.26        3.80      2.43 o 
  -2  10   4        0.88        5.35      2.49 o 
  -1  10   4        2.64        2.17      2.41 o 
   0  10   4       22.72       25.78      3.31 o 
   1  10   4        0.17        2.89      2.15 o 
   2  10   4        0.47        1.02      2.49 o 
   3  10   4       23.86       19.82      3.47 o 
   4  10   4       29.04       30.25      4.14 o 
   5  10   4        6.96        3.63      2.89 o 
   6  10   4        6.79       11.22      4.18 o 
   7  10   4        0.14        7.12      3.68 o 
   8  10   4        0.20        6.46      4.20 o 
  -7  11   4        5.47       13.96      5.22 o 
  -6  11   4        6.94        9.36      4.01 o 
  -5  11   4        6.30        5.51      3.70 o 
  -4  11   4        5.29        5.62      3.54 o 
  -3  11   4        0.05        3.11      2.56 o 
  -2  11   4        0.33        3.80      2.84 o 
  -1  11   4        0.28        0.90      2.24 o 
   0  11   4        5.39        3.61      2.69 o 
   1  11   4        2.17        1.77      2.87 o 
   2  11   4        0.02       -2.17      2.55 o 
   3  11   4       21.95       17.34      5.44 o 
   4  11   4       22.86       27.27      4.35 o 
   5  11   4        0.91        2.17      3.33 o 
   6  11   4        1.86        3.00      4.00 o 
  -3  12   4        1.13        0.53      3.04 o 
  -2  12   4        5.50        8.23      3.25 o 
  -1  12   4        0.85       -2.49      2.49 o 
   0  12   4        1.39       -0.79      2.59 o 
   1  12   4        0.02       -1.04      2.99 o 
   2  12   4        1.85        1.69      3.29 o 
 -15   0   5        5.61        7.68      5.54 o 
 -13   0   5       31.37       29.42      6.82 o 
 -11   0   5      368.85      374.84     15.78 o 
  -9   0   5        0.00        1.92      2.11 o 
  -7   0   5      129.46      130.44      4.17 o 
  -5   0   5       12.19       14.88      1.81 o 
  -3   0   5       59.26       55.86      5.54 o 
  -1   0   5     3841.12     3815.86     96.16 o 
   1   0   5      476.16      413.01      6.75 o 
   3   0   5     1061.00     1037.98     12.58 o 
   5   0   5      476.11      458.84      7.78 o 
   7   0   5      640.05      627.03     12.43 o 
   9   0   5        0.82       -0.36      1.99 o 
  11   0   5       21.89       11.03      3.01 o 
  13   0   5        0.06        2.37      9.81 o 
 -15   1   5        0.56        2.47      3.38 o 
 -14   1   5        3.52        3.80      3.46 o 
 -13   1   5        9.03        2.81      2.97 o 
 -12   1   5        0.08        3.05      2.85 o 
 -11   1   5      134.46      132.20      9.81 o 
 -10   1   5       18.35       17.06      5.12 o 
  -9   1   5        2.59        1.01      2.05 o 
  -8   1   5        7.45        9.41      1.92 o 
  -7   1   5       28.85       34.60      1.68 o 
  -6   1   5      116.85      133.90      2.77 o 
  -5   1   5     1385.75     1500.58     13.55 o 
  -4   1   5      202.03      201.62      2.99 o 
  -3   1   5       49.75       50.34      1.75 o 
  -2   1   5     1246.67     1243.04     11.01 o 
  -1   1   5      701.28      721.21      7.00 o 
   0   1   5      764.58      721.63      6.94 o 
   1   1   5      275.89      257.05      3.62 o 
   2   1   5       27.37       24.76      1.69 o 
   3   1   5      281.67      264.57      3.36 o 
   4   1   5      328.61      356.38      4.26 o 
   5   1   5     1453.07     1490.03     11.89 o 
   6   1   5      148.81      155.14      2.99 o 
   7   1   5      151.19      160.23      3.18 o 
   8   1   5       10.58       10.03      2.45 o 
   9   1   5      139.54      147.41      4.27 o 
  10   1   5        0.84       -0.03      1.41 o 
  11   1   5       18.56       16.03      2.43 o 
  12   1   5        5.05        8.08      2.13 o 
  13   1   5        0.21       -0.63      2.12 o 
  14   1   5       50.97       73.19      7.14 o 
 -15   2   5        6.23       11.94      5.54 o 
 -14   2   5        0.02        5.54      4.26 o 
 -13   2   5        0.18        4.26      4.26 o 
 -12   2   5       33.73       40.09      6.82 o 
 -11   2   5       51.33       55.01      7.25 o 
 -10   2   5      201.75      203.12      7.82 o 
  -9   2   5       21.35       26.26      2.71 o 
  -8   2   5      186.73      201.54      4.46 o 
  -7   2   5       42.96       38.80      2.18 o 
  -6   2   5     1682.42     1841.23     15.63 o 
  -5   2   5      354.04      373.36      6.29 o 
  -4   2   5      297.75      284.33      4.15 o 
  -3   2   5        0.00        0.23      0.67 o 
  -2   2   5      422.32      379.83      4.43 o 
  -1   2   5      336.76      366.67      4.45 o 
   0   2   5      485.92      478.93      5.59 o 
   1   2   5        0.76        2.66      0.73 o 
   2   2   5       28.82       38.29      1.69 o 
   3   2   5      239.78      249.02      3.93 o 
   4   2   5       35.89       36.67      1.91 o 
   5   2   5      479.62      465.21      5.65 o 
   6   2   5       84.60       82.46      2.38 o 
   7   2   5        4.57        6.01      1.49 o 
   8   2   5      153.74      166.50      5.18 o 
   9   2   5        4.07        0.83      1.55 o 
  10   2   5        3.86        5.23      1.95 o 
  11   2   5        0.01        2.80      1.99 o 
  12   2   5       19.47       16.10      3.29 o 
  13   2   5        0.07        2.58      2.24 o 
  14   2   5        2.73        5.72      2.69 o 
 -14   3   5        0.23        3.41      4.26 o 
 -13   3   5        5.26        5.12      4.26 o 
 -12   3   5        6.82        6.82      3.84 o 
 -11   3   5        0.54        3.09      4.26 o 
 -10   3   5       70.02       59.79      4.54 o 
  -9   3   5        8.34       12.75      4.01 o 
  -8   3   5       49.45       63.98      3.45 o 
  -7   3   5      119.69      123.90      4.29 o 
  -6   3   5      235.90      213.93      4.14 o 
  -5   3   5       19.89       14.53      1.33 o 
  -4   3   5       77.56       68.63      2.48 o 
  -3   3   5       26.57       31.19      1.51 o 
  -2   3   5        6.94        7.47      1.14 o 
  -1   3   5     1021.60     1050.98      9.78 o 
   0   3   5     1071.47     1117.25     11.21 o 
   1   3   5      100.33      106.19      3.11 o 
   2   3   5      464.12      451.98      6.02 o 
   3   3   5      337.57      376.16      6.10 o 
   4   3   5       54.12       57.12      2.39 o 
   5   3   5       32.32       29.09      2.32 o 
   6   3   5       61.91       61.44      2.85 o 
   7   3   5       78.39       69.43      3.41 o 
   8   3   5      190.94      189.02      6.00 o 
   9   3   5        1.96        1.06      2.71 o 
  10   3   5       28.56       28.78      3.42 o 
  11   3   5        3.13        4.14      2.41 o 
  12   3   5        0.18       -0.29      2.46 o 
  13   3   5        8.74        7.94      3.16 o 
 -14   4   5        4.25       10.23      5.54 o 
 -13   4   5        0.14        8.10      4.69 o 
 -12   4   5        3.62        5.60      3.20 o 
 -11   4   5        0.07        0.10      2.45 o 
 -10   4   5       54.94       50.42      5.85 o 
  -9   4   5        0.00       -1.64      1.64 o 
  -8   4   5        3.47        3.28      1.50 o 
  -7   4   5        6.03        5.23      1.74 o 
  -6   4   5       71.48       63.45      2.71 o 
  -5   4   5       93.03       84.02      3.18 o 
  -4   4   5       28.10       30.55      1.90 o 
  -3   4   5        0.35       -0.60      0.73 o 
  -2   4   5      182.32      151.22      3.27 o 
  -1   4   5      259.28      264.12      4.35 o 
   0   4   5      402.15      391.58      5.11 o 
   1   4   5      101.82       86.44      2.91 o 
   2   4   5      212.24      209.09      8.39 o 
   3   4   5      298.16      323.68      6.12 o 
   4   4   5       46.80       50.59      2.77 o 
   5   4   5      330.75      319.50      5.62 o 
   6   4   5      173.55      161.78      5.72 o 
   7   4   5       37.19       42.39      2.98 o 
   8   4   5       11.09        6.16      2.22 o 
   9   4   5       91.59      104.03      5.33 o 
  10   4   5        5.33        1.77      2.20 o 
  11   4   5       33.04       32.49      3.90 o 
  12   4   5        5.69        1.43      2.67 o 
  13   4   5        0.46        2.49      3.14 o 
 -13   5   5        8.14        7.25      3.69 o 
 -12   5   5        2.16        2.56      3.38 o 
 -11   5   5        2.99        2.07      2.97 o 
 -10   5   5        0.13       -0.47      5.22 o 
  -9   5   5       10.58        9.11      2.88 o 
  -8   5   5       24.47       29.13      2.81 o 
  -7   5   5        9.09        9.22      1.72 o 
  -6   5   5      216.95      211.95      4.99 o 
  -5   5   5        0.14       -0.05      1.02 o 
  -4   5   5       59.04       53.68      2.49 o 
  -3   5   5        0.93        0.18      0.99 o 
  -2   5   5      119.82      116.74      3.39 o 
  -1   5   5        0.14       -0.72      0.98 o 
   0   5   5       81.74       81.77      3.05 o 
   1   5   5        2.81        3.57      1.30 o 
   2   5   5       10.04       10.75      1.77 o 
   3   5   5        3.91        3.47      1.44 o 
   4   5   5       49.71       60.09      3.37 o 
   5   5   5     2079.41     1966.66     25.16 o 
   6   5   5      308.24      307.31      7.31 o 
   7   5   5       10.22        9.06      2.06 o 
   8   5   5        4.61        4.44      2.15 o 
   9   5   5        9.25        7.67      2.47 o 
  10   5   5       23.40       24.45      3.40 o 
  11   5   5        4.58        2.74      3.32 o 
  12   5   5        8.84        5.80      3.06 o 
  13   5   5        8.65        7.25      7.68 o 
 -13   6   5        0.36       -5.54      5.54 o 
 -12   6   5        1.66       -4.69      5.12 o 
 -11   6   5       37.04       29.00      5.10 o 
 -10   6   5       12.16       10.68      5.33 o 
  -9   6   5       61.71       65.38      9.81 o 
  -8   6   5       36.20       39.40      6.67 o 
  -7   6   5        4.77        0.82      1.80 o 
  -6   6   5       13.64       17.91      2.63 o 
  -5   6   5     1159.64     1180.68     16.74 o 
  -4   6   5      188.67      196.36      8.76 o 
  -3   6   5      350.35      338.28      6.85 o 
  -2   6   5        0.00        0.07      1.23 o 
  -1   6   5       14.70       10.90      1.81 o 
   0   6   5       14.27       16.53      2.27 o 
   1   6   5       19.29       19.06      3.04 o 
   2   6   5        1.31        2.13      1.64 o 
   3   6   5        5.22        7.79      2.16 o 
   4   6   5      187.63      195.38      6.43 o 
   5   6   5       27.84       18.34      2.81 o 
   6   6   5      329.42      337.29     15.49 o 
   7   6   5       17.47       13.43      3.58 o 
   8   6   5        0.30       -1.09      2.86 o 
   9   6   5       37.82       36.16      6.55 o 
  10   6   5        0.36        3.14      2.98 o 
  11   6   5        0.01        1.67      3.20 o 
  12   6   5        0.23       -3.00      3.00 o 
 -12   7   5        0.36       -0.43      5.97 o 
 -11   7   5        0.02       -0.10      3.76 o 
 -10   7   5       27.59       39.33     11.09 o 
  -9   7   5       52.14       69.02      6.94 o 
  -8   7   5      106.33      118.12      6.89 o 
  -7   7   5        1.91       -0.67      2.06 o 
  -6   7   5      116.57      115.83      5.39 o 
  -5   7   5      209.45      192.28      6.38 o 
  -4   7   5      328.48      335.36      6.51 o 
  -3   7   5       80.22       87.93      4.43 o 
  -2   7   5        0.00        0.07      1.63 o 
  -1   7   5       10.21       10.64      2.15 o 
   0   7   5        2.17        1.14      1.56 o 
   1   7   5       56.98       55.57      4.31 o 
   2   7   5       31.99       31.89      3.34 o 
   3   7   5        5.87        3.52      2.07 o 
   4   7   5      165.99      169.14     10.77 o 
   5   7   5      195.24      187.06      8.10 o 
   6   7   5       18.52       16.97      3.57 o 
   7   7   5        2.92        2.84      5.97 o 
   8   7   5       57.33       57.43     17.06 o 
   9   7   5        5.20        7.53      3.52 o 
  10   7   5        0.33        1.13      3.05 o 
  11   7   5        7.88       13.06      4.28 o 
 -11   8   5        0.52        4.32      4.49 o 
 -10   8   5        5.55        6.47      4.36 o 
  -9   8   5        1.03        9.30      4.95 o 
  -8   8   5        5.57        9.65      3.52 o 
  -7   8   5       14.70       10.66      4.52 o 
  -6   8   5        6.04        4.34      2.50 o 
  -5   8   5      121.97      134.53      6.12 o 
  -4   8   5        1.61        3.33      1.75 o 
  -3   8   5        0.43        0.05      1.80 o 
  -2   8   5        3.35        5.89      3.30 o 
  -1   8   5       44.34       42.40      5.49 o 
   0   8   5      120.74      125.11      6.20 o 
   1   8   5       45.43       55.89      5.74 o 
   2   8   5       58.20       63.52      4.87 o 
   3   8   5       20.48       14.25      2.92 o 
   4   8   5        1.27        3.38      2.24 o 
   5   8   5        0.02       -2.46      2.46 o 
   6   8   5       44.20       50.54      5.29 o 
   7   8   5        0.00        1.49      3.32 o 
   8   8   5       30.82       31.59      5.87 o 
   9   8   5        1.24        0.32      3.76 o 
  10   8   5       25.26       37.33      5.55 o 
 -10   9   5       12.04       18.55      5.43 o 
  -9   9   5        0.02        4.08      3.64 o 
  -8   9   5        6.77       11.70      4.02 o 
  -7   9   5       79.05       99.35      7.09 o 
  -6   9   5       16.45       13.70      3.06 o 
  -5   9   5        0.01        1.18      2.35 o 
  -4   9   5        0.57       -1.82      1.82 o 
  -3   9   5        6.92        8.53      2.69 o 
  -2   9   5        0.49       -0.54      2.05 o 
  -1   9   5        0.48        0.79      1.97 o 
   0   9   5       92.49       98.22      6.34 o 
   1   9   5        0.51        2.21      2.47 o 
   2   9   5       49.59       54.34      5.41 o 
   3   9   5       16.24        9.92      3.20 o 
   4   9   5        7.66        5.36      3.28 o 
   5   9   5        0.15        3.74      3.18 o 
   6   9   5       26.58       28.98      4.56 o 
   7   9   5        2.64        1.44      3.89 o 
   8   9   5        0.28        0.85      3.92 o 
   9   9   5        0.96        0.00      4.09 o 
  -8  10   5        5.02        7.23      4.08 o 
  -7  10   5        0.28        1.28      3.61 o 
  -6  10   5       14.88       22.21      4.54 o 
  -5  10   5        7.19        0.51      2.99 o 
  -4  10   5        3.60        6.55      4.69 o 
  -3  10   5        8.14        6.92      2.43 o 
  -2  10   5        1.93        4.41      2.47 o 
  -1  10   5        3.47        4.59      2.34 o 
   0  10   5       69.98       54.40      5.53 o 
   1  10   5        0.02       -0.35      2.38 o 
   2  10   5        9.29        7.42      2.90 o 
   3  10   5       61.39       70.55      7.19 o 
   4  10   5        0.35        2.69      2.76 o 
   5  10   5       11.13       20.18      4.92 o 
   6  10   5       15.16       19.44      4.51 o 
   7  10   5        6.24        1.63      3.77 o 
  -6  11   5        0.23       -0.27      6.61 o 
  -5  11   5        0.38       -0.51      3.54 o 
  -4  11   5       23.52       23.11      4.74 o 
  -3  11   5        1.77        5.37      2.77 o 
  -2  11   5        1.49        0.46      2.75 o 
  -1  11   5        0.76       -0.77      2.31 o 
   0  11   5        0.35       -2.24      2.24 o 
   1  11   5        0.61        1.10      2.58 o 
   2  11   5        0.43        4.26      3.20 o 
   3  11   5        0.57        2.61      3.09 o 
   4  11   5        0.01       -1.10      3.02 o 
   5  11   5        2.68        3.51      4.52 o 
  -2  12   5        7.70        5.51      3.28 o 
  -1  12   5        0.19       -3.01      3.01 o 
   0  12   5        8.78        5.97      4.19 o 
   1  12   5        0.00        2.56      6.82 o 
 -14   0   6       70.89       71.22      9.38 o 
 -12   0   6      434.72      478.04     19.19 o 
 -10   0   6       40.95       39.66      5.97 o 
  -8   0   6       15.48       11.09      3.41 o 
  -6   0   6      425.93      478.75      8.41 o 
  -4   0   6      693.45      664.15     14.71 o 
  -2   0   6     4637.72     4625.50     67.86 o 
   0   0   6      333.94      329.03      7.57 o 
   2   0   6       11.41       14.35      1.47 o 
   4   0   6       13.82       18.10      1.82 o 
   6   0   6        2.95        3.71      1.41 o 
   8   0   6      236.97      234.97      6.26 o 
  10   0   6      113.60      117.27      6.07 o 
  12   0   6       12.93       10.47      2.86 o 
 -15   1   6       13.69        8.96      4.69 o 
 -14   1   6        0.04       -1.16      3.41 o 
 -13   1   6       46.05       56.72      8.10 o 
 -12   1   6       72.13       56.72      7.68 o 
 -11   1   6       96.21      102.35      8.96 o 
 -10   1   6        4.66       -0.85      2.99 o 
  -9   1   6        0.36        5.97      3.41 o 
  -8   1   6       39.78       36.25      5.12 o 
  -7   1   6       60.13       63.61      6.42 o 
  -6   1   6       19.10       21.49      1.50 o 
  -5   1   6        0.13        0.68      0.64 o 
  -4   1   6      152.68      156.46      2.70 o 
  -3   1   6     2751.65     2738.76     22.73 o 
  -2   1   6     2335.00     2417.80     20.44 o 
  -1   1   6       16.46       16.73      0.96 o 
   0   1   6      984.31      934.15      8.70 o 
   1   1   6      474.17      443.25      5.31 o 
   2   1   6        5.53        2.98      1.05 o 
   3   1   6      127.20      128.82      2.93 o 
   4   1   6     1443.63     1480.01     12.51 o 
   5   1   6       40.64       37.96      1.75 o 
   6   1   6        6.67        5.98      1.09 o 
   7   1   6        2.95        5.25      1.18 o 
   8   1   6      191.95      206.89      4.44 o 
   9   1   6        0.35       -0.67      1.43 o 
  10   1   6        0.07       -0.76      1.49 o 
  11   1   6        1.05        1.89      2.46 o 
  12   1   6        6.34        6.72      2.34 o 
  13   1   6       11.02       18.89      2.83 o 
 -14   2   6        1.87        1.28      4.26 o 
 -13   2   6        2.45        2.99      3.84 o 
 -12   2   6        7.63        7.25      4.26 o 
 -11   2   6      203.59      225.16     12.37 o 
 -10   2   6       12.18       11.09      4.26 o 
  -9   2   6        8.57        4.69      2.41 o 
  -8   2   6       25.15       21.40      2.49 o 
  -7   2   6        0.39        0.79      1.25 o 
  -6   2   6      210.50      217.01      4.29 o 
  -5   2   6       27.49       25.58      1.48 o 
  -4   2   6       11.49       13.37      1.58 o 
  -3   2   6       63.60       52.87      2.01 o 
  -2   2   6       13.24        8.11      0.82 o 
  -1   2   6        3.56        4.07      1.03 o 
   0   2   6      241.92      245.00      3.74 o 
   1   2   6      434.92      429.55      5.43 o 
   2   2   6      159.26      149.66      3.09 o 
   3   2   6        2.20        3.91      0.90 o 
   4   2   6       63.11       70.92      2.34 o 
   5   2   6      304.77      307.76      4.72 o 
   6   2   6        2.94        2.88      0.98 o 
   7   2   6       45.26       45.68      3.25 o 
   8   2   6      733.14      744.62      8.97 o 
   9   2   6       30.09       21.11      2.41 o 
  10   2   6        0.00       -1.72      1.72 o 
  11   2   6        1.24       -0.22      1.88 o 
  12   2   6        1.58       -0.47      2.03 o 
  13   2   6       10.81        4.00      3.08 o 
 -14   3   6        7.18       10.66      5.54 o 
 -13   3   6        0.29        2.13      3.84 o 
 -12   3   6        0.65       -0.85      3.41 o 
 -11   3   6        0.25       -2.99      2.99 o 
 -10   3   6      199.28      213.60      7.82 o 
  -9   3   6        5.51        1.36      3.84 o 
  -8   3   6       54.19       53.11      3.08 o 
  -7   3   6       62.24       58.33      5.11 o 
  -6   3   6       15.30       14.04      1.88 o 
  -5   3   6       29.84       27.41      2.54 o 
  -4   3   6      102.31       98.81      2.66 o 
  -3   3   6        0.64        0.19      0.70 o 
  -2   3   6       28.97       33.34      1.70 o 
  -1   3   6     4537.12     4583.99     37.35 o 
   0   3   6      294.05      296.35      4.83 o 
   1   3   6        3.84        0.83      0.91 o 
   2   3   6      112.54      112.51      3.02 o 
   3   3   6       22.34       26.24      1.84 o 
   4   3   6        7.19        5.37      1.12 o 
   5   3   6      268.19      268.37      4.63 o 
   6   3   6        8.81       11.62      1.57 o 
   7   3   6        5.31        6.92      1.82 o 
   8   3   6        0.00        2.76      2.06 o 
   9   3   6      100.16       82.07      4.89 o 
  10   3   6       34.54       41.17      4.25 o 
  11   3   6        6.08        6.37      2.67 o 
  12   3   6        0.00        0.42      2.40 o 
  13   3   6        0.54        4.37      3.03 o 
 -14   4   6        0.00        2.13      4.26 o 
 -13   4   6       22.08       21.32      5.97 o 
 -12   4   6        6.03        6.86      3.28 o 
 -11   4   6       47.61       46.09      4.82 o 
 -10   4   6        1.60        0.21      5.33 o 
  -9   4   6       20.12       19.51      8.32 o 
  -8   4   6       68.65       70.14      8.09 o 
  -7   4   6       34.43       43.39      3.53 o 
  -6   4   6        9.85        7.68      1.53 o 
  -5   4   6       22.78       19.34      1.73 o 
  -4   4   6      117.66      122.30      3.24 o 
  -3   4   6       85.23       88.52      2.47 o 
  -2   4   6      300.09      302.75      4.92 o 
  -1   4   6      528.32      578.02      7.12 o 
   0   4   6      151.45      123.57      3.54 o 
   1   4   6       11.29       10.20      1.38 o 
   2   4   6      275.66      261.70      6.87 o 
   3   4   6        0.11        0.58      1.11 o 
   4   4   6       47.94       47.57      3.56 o 
   5   4   6        3.15        1.00      1.47 o 
   6   4   6      249.30      242.98      5.28 o 
   7   4   6        3.41        4.78      1.85 o 
   8   4   6      111.41      117.43      6.91 o 
   9   4   6      216.75      236.39      7.31 o 
  10   4   6        0.13       -1.14      2.07 o 
  11   4   6        3.14       -1.41      2.43 o 
  12   4   6        0.29        1.41      2.72 o 
  13   4   6       13.02       21.33      7.46 o 
 -13   5   6       10.00       10.38      4.06 o 
 -12   5   6        2.05        2.40      3.28 o 
 -11   5   6       53.51       40.89      4.80 o 
 -10   5   6       11.47        9.45      7.04 o 
  -9   5   6        1.08        2.56      3.84 o 
  -8   5   6       10.14        8.50      2.71 o 
  -7   5   6        8.07        9.50      2.13 o 
  -6   5   6        2.85        0.96      1.48 o 
  -5   5   6        0.48        2.44      1.53 o 
  -4   5   6       71.28       63.31      3.69 o 
  -3   5   6        0.86        0.79      1.10 o 
  -2   5   6       52.41       49.58      2.25 o 
  -1   5   6      331.50      316.75      5.83 o 
   0   5   6       25.10       27.41      2.36 o 
   1   5   6        6.35        5.43      1.50 o 
   2   5   6      143.87      167.33      4.82 o 
   3   5   6      117.29      125.01      4.44 o 
   4   5   6      115.18      110.49      4.29 o 
   5   5   6      126.35      136.89      4.86 o 
   6   5   6       88.25       88.42      5.36 o 
   7   5   6       65.54       67.05      5.77 o 
   8   5   6        2.13        2.68      2.24 o 
   9   5   6       84.26       88.66      5.23 o 
  10   5   6       63.65       72.59      5.06 o 
  11   5   6       10.51       14.14      4.74 o 
  12   5   6        3.59        5.84      3.32 o 
 -13   6   6        2.00       -2.13      5.97 o 
 -12   6   6       10.18       15.78      6.40 o 
 -11   6   6        0.84        0.91      3.20 o 
 -10   6   6       23.52       21.82      5.54 o 
  -9   6   6        4.31        4.01      2.84 o 
  -8   6   6       30.60       30.50      4.12 o 
  -7   6   6        1.37        1.12      1.85 o 
  -6   6   6       69.71       78.76      4.47 o 
  -5   6   6      212.92      225.06      5.93 o 
  -4   6   6       70.58       67.21      3.40 o 
  -3   6   6        6.51        9.18      1.85 o 
  -2   6   6      114.68      108.92      4.16 o 
  -1   6   6       14.77       16.81      1.91 o 
   0   6   6       51.21       42.55      2.71 o 
   1   6   6        8.10        7.04      1.81 o 
   2   6   6       23.64       20.80      2.43 o 
   3   6   6       42.06       44.45      4.02 o 
   4   6   6       32.12       34.37      3.00 o 
   5   6   6       17.35       12.07      2.30 o 
   6   6   6      108.54      102.80      6.31 o 
   7   6   6       15.17       13.99      3.26 o 
   8   6   6        0.38        2.31      2.54 o 
   9   6   6        7.89        7.00      3.18 o 
  10   6   6       63.62       86.54      5.59 o 
  11   6   6        3.79        4.66      2.90 o 
 -12   7   6        3.58        1.28      6.40 o 
 -11   7   6        6.82       -0.85      5.54 o 
 -10   7   6        3.18        5.97      5.54 o 
  -9   7   6       21.79       12.37      4.22 o 
  -8   7   6        0.30        2.63      2.82 o 
  -7   7   6        0.78        0.60      2.63 o 
  -6   7   6       22.36       18.23      3.36 o 
  -5   7   6       44.57       42.81      3.85 o 
  -4   7   6      102.40       82.81      3.81 o 
  -3   7   6       12.61       12.42      2.52 o 
  -2   7   6       52.63       50.45      3.39 o 
  -1   7   6        3.41        3.79      1.59 o 
   0   7   6        2.88        1.87      1.49 o 
   1   7   6       56.69       64.65      4.57 o 
   2   7   6        0.01       -1.69      1.69 o 
   3   7   6       90.77       86.72      5.36 o 
   4   7   6       74.07       70.97      5.08 o 
   5   7   6        1.19        3.58      2.44 o 
   6   7   6        5.16        1.50      2.51 o 
   7   7   6       33.25       30.44      5.27 o 
   8   7   6        0.00        0.96      3.46 o 
   9   7   6        0.01       -0.11      3.46 o 
  10   7   6       45.69       43.45     13.86 o 
  11   7   6       55.16       61.02      7.99 o 
 -11   8   6        1.44        0.85      6.40 o 
 -10   8   6       36.61       23.45      7.25 o 
  -9   8   6      106.66      131.63      9.03 o 
  -8   8   6        7.05        2.81      3.46 o 
  -7   8   6        0.60        0.23      2.89 o 
  -6   8   6       38.54       31.64      4.38 o 
  -5   8   6        6.87        7.51      3.04 o 
  -4   8   6       11.81        9.76      2.43 o 
  -3   8   6        0.89        0.05      1.98 o 
  -2   8   6       37.93       40.38      3.54 o 
  -1   8   6        0.71        0.94      1.76 o 
   0   8   6      149.14      137.82      5.68 o 
   1   8   6       38.79       34.50      3.81 o 
   2   8   6        2.22       -0.89      2.06 o 
   3   8   6       25.76       31.69      4.12 o 
   4   8   6       24.27       26.77      5.79 o 
   5   8   6        0.05       -1.04      2.54 o 
   6   8   6        1.52        5.21      2.87 o 
   7   8   6        2.62        7.04      3.92 o 
   8   8   6        8.90       11.80      4.49 o 
   9   8   6        0.01        0.64      4.22 o 
  10   8   6        0.86        2.13      6.82 o 
  -9   9   6       13.71       17.67      4.51 o 
  -8   9   6        3.69       -3.03      3.32 o 
  -7   9   6       22.54       29.94      5.81 o 
  -6   9   6        4.58        8.29      3.49 o 
  -5   9   6        1.85        0.57      4.29 o 
  -4   9   6        0.06       -1.96      1.96 o 
  -3   9   6        1.76        2.11      2.05 o 
  -2   9   6       15.83       13.22      3.34 o 
  -1   9   6        0.47        3.76      2.37 o 
   0   9   6       82.52       82.10      5.48 o 
   1   9   6      257.73      256.19     13.44 o 
   2   9   6       53.62       54.26      5.65 o 
   3   9   6        0.06       -1.80      2.62 o 
   4   9   6        1.73        0.57      3.55 o 
   5   9   6       24.24       28.76      5.97 o 
   6   9   6        0.00        2.63      3.00 o 
   7   9   6        0.11       -0.67      3.76 o 
   8   9   6        0.12       -1.47      4.00 o 
  -8  10   6        0.02        2.41      3.82 o 
  -7  10   6        0.20       -1.94      3.57 o 
  -6  10   6        5.35        6.77      3.89 o 
  -5  10   6       26.28       28.39      7.50 o 
  -4  10   6       24.18       26.38      5.43 o 
  -3  10   6        0.07        0.77      2.55 o 
  -2  10   6        2.65        3.85      2.43 o 
  -1  10   6       25.43       28.06      3.41 o 
   0  10   6        9.13        6.71      3.05 o 
   1  10   6       17.70       14.52      3.69 o 
   2  10   6        4.59        4.99      3.24 o 
   3  10   6        8.47       13.03      4.10 o 
   4  10   6        6.20        7.37      3.84 o 
   5  10   6        0.10        2.90      3.80 o 
   6  10   6        1.79        5.87      5.12 o 
   7  10   6        5.43        1.28      6.82 o 
  -5  11   6        0.21        5.09      4.49 o 
  -4  11   6        0.08        2.67      4.40 o 
  -3  11   6        3.00        0.51      3.36 o 
  -2  11   6        0.09        0.24      2.47 o 
  -1  11   6        0.31        3.03      2.70 o 
   0  11   6        2.05        1.23      3.00 o 
   1  11   6        0.03        1.90      2.71 o 
   2  11   6        2.90       -0.48      3.06 o 
   3  11   6        0.74        1.86      3.10 o 
   4  11   6        8.79        5.31      4.06 o 
 -13   0   7       51.39       46.91      7.68 o 
 -11   0   7       92.97      100.64      8.96 o 
  -9   0   7       24.94       23.88      4.69 o 
  -7   0   7       51.92       60.09      6.18 o 
  -5   0   7        4.42        4.21      1.92 o 
  -3   0   7     1061.87     1043.59     15.48 o 
  -1   0   7      590.27      573.58      8.00 o 
   1   0   7       90.17       73.91      2.52 o 
   3   0   7      694.36      688.86     10.09 o 
   5   0   7      142.59      154.00      4.55 o 
   7   0   7        7.24        5.91      1.95 o 
   9   0   7      227.04      219.95      6.42 o 
  11   0   7       10.97       11.71      3.37 o 
  13   0   7       39.72       58.60      6.94 o 
 -14   1   7        1.35        5.97      5.12 o 
 -13   1   7      151.87      156.51     11.94 o 
 -12   1   7        0.41       -0.85      3.84 o 
 -11   1   7        0.00       -3.41      3.41 o 
 -10   1   7       26.12       19.62      4.69 o 
  -9   1   7       12.45        9.38      3.84 o 
  -8   1   7       27.98       20.04      4.26 o 
  -7   1   7        7.26        8.26      2.58 o 
  -6   1   7       57.80       53.12      4.86 o 
  -5   1   7      140.85      166.69      4.73 o 
  -4   1   7        4.98        3.07      0.94 o 
  -3   1   7      508.25      516.97      6.64 o 
  -2   1   7      126.85      140.25      2.81 o 
  -1   1   7       72.90       86.33      1.99 o 
   0   1   7       22.66       18.10      1.26 o 
   1   1   7       18.10       19.53      1.27 o 
   2   1   7       92.28       86.55      2.76 o 
   3   1   7      800.37      836.56      7.56 o 
   4   1   7      238.23      255.86      3.77 o 
   5   1   7       17.25       15.91      1.41 o 
   6   1   7       68.92       69.38      2.43 o 
   7   1   7      162.52      171.26      3.58 o 
   8   1   7        9.43        6.35      2.28 o 
   9   1   7      142.55      125.60      4.26 o 
  10   1   7        0.25        0.10      1.76 o 
  11   1   7        5.79        2.43      2.11 o 
  12   1   7       18.41       16.91      2.89 o 
  13   1   7        4.80        9.04      2.75 o 
 -14   2   7        0.29        3.84      4.69 o 
 -13   2   7       20.70       28.15      6.40 o 
 -12   2   7       24.87       25.59      5.97 o 
 -11   2   7      118.59      143.29     10.66 o 
 -10   2   7       54.52       43.07      6.40 o 
  -9   2   7       32.21       32.41      5.54 o 
  -8   2   7      132.95      128.42      7.25 o 
  -7   2   7      112.84      101.90      4.20 o 
  -6   2   7       63.31       78.22      3.05 o 
  -5   2   7        1.73       -0.38      0.96 o 
  -4   2   7       15.38       15.85      1.42 o 
  -3   2   7     1920.58     1932.87     16.10 o 
  -2   2   7      882.16      971.11     10.37 o 
  -1   2   7      487.50      528.54      6.11 o 
   0   2   7       12.57       14.43      1.20 o 
   1   2   7      211.83      200.97      3.61 o 
   2   2   7        8.57        6.82      1.12 o 
   3   2   7      263.77      267.92      4.19 o 
   4   2   7      100.33      103.60      2.88 o 
   5   2   7        0.03       -1.02      1.02 o 
   6   2   7      125.37      127.72      3.68 o 
   7   2   7       44.75       52.61      2.98 o 
   8   2   7       62.05       62.65      3.30 o 
   9   2   7        8.18        4.80      2.11 o 
  10   2   7       16.79       11.25      2.74 o 
  11   2   7        2.43        5.63      2.55 o 
  12   2   7        0.38        0.10      2.67 o 
  13   2   7        0.33        5.66      3.13 o 
 -14   3   7        2.20        0.85      4.26 o 
 -13   3   7        7.63       11.94      5.12 o 
 -12   3   7        0.63       -0.85      3.84 o 
 -11   3   7        5.50        9.81      4.26 o 
 -10   3   7       41.51       29.42      5.54 o 
  -9   3   7       15.75       11.31      2.85 o 
  -8   3   7       32.36       27.71      4.83 o 
  -7   3   7       56.43       52.90      3.74 o 
  -6   3   7        3.43        4.81      1.61 o 
  -5   3   7        0.09       -0.82      1.12 o 
  -4   3   7      161.64      155.78      6.09 o 
  -3   3   7        0.07       -0.45      1.23 o 
  -2   3   7      657.40      698.73      9.09 o 
  -1   3   7     1772.34     1770.31     16.65 o 
   0   3   7      119.40      135.56      3.34 o 
   1   3   7       15.87       17.36      1.58 o 
   2   3   7        1.89        2.50      1.11 o 
   3   3   7      127.14      117.70      3.37 o 
   4   3   7       47.34       46.92      2.31 o 
   5   3   7      520.40      505.08      6.96 o 
   6   3   7        6.28        6.34      1.48 o 
   7   3   7      227.33      233.54      6.60 o 
   8   3   7      287.89      308.20      7.10 o 
   9   3   7      166.60      154.14      7.14 o 
  10   3   7       11.21       10.63      4.49 o 
  11   3   7        0.02        0.79      2.55 o 
  12   3   7        1.14        2.52      3.51 o 
 -13   4   7        0.87        6.40      4.69 o 
 -12   4   7       11.26        7.25      4.26 o 
 -11   4   7       34.98       36.49      4.52 o 
 -10   4   7       68.61       64.49      5.13 o 
  -9   4   7        0.98       -0.94      2.13 o 
  -8   4   7       73.22       89.82      4.87 o 
  -7   4   7       21.02       19.96      2.55 o 
  -6   4   7        4.60        3.59      1.66 o 
  -5   4   7      355.28      398.97      7.12 o 
  -4   4   7       10.06       13.14      1.79 o 
  -3   4   7       55.38       58.94      2.79 o 
  -2   4   7        3.89        4.59      1.08 o 
  -1   4   7      348.00      377.60      5.89 o 
   0   4   7      714.92      705.75      8.80 o 
   1   4   7      149.60      149.01      3.68 o 
   2   4   7      127.28      137.70      6.04 o 
   3   4   7      102.27      110.63      4.10 o 
   4   4   7        0.49        2.38      1.49 o 
   5   4   7        0.02        1.96      1.58 o 
   6   4   7      150.48      158.61      4.54 o 
   7   4   7      102.32       99.45      4.61 o 
   8   4   7      145.85      145.46      7.94 o 
   9   4   7      102.03      101.89      6.59 o 
  10   4   7       14.52       14.61      3.13 o 
  11   4   7        0.00        0.00      2.45 o 
  12   4   7        1.24        3.12      3.10 o 
 -13   5   7        1.16        0.43      4.69 o 
 -12   5   7        6.63        9.69      3.76 o 
 -11   5   7       22.43       20.42      4.26 o 
 -10   5   7        6.30        9.44      3.20 o 
  -9   5   7        0.28        2.06      2.76 o 
  -8   5   7        7.20        8.27      3.41 o 
  -7   5   7        0.01       -0.29      1.76 o 
  -6   5   7       39.96       38.37      3.71 o 
  -5   5   7        8.82        7.48      1.80 o 
  -4   5   7       55.84       53.68      3.19 o 
  -3   5   7       29.69       30.09      2.30 o 
  -2   5   7       60.35       60.25      2.59 o 
  -1   5   7      333.10      351.57      5.91 o 
   0   5   7       50.54       58.74      3.08 o 
   1   5   7       11.92        8.13      1.83 o 
   2   5   7        0.50        2.59      1.54 o 
   3   5   7      173.18      183.11      5.20 o 
   4   5   7     1069.46     1044.98     14.19 o 
   5   5   7        1.31       -0.15      1.63 o 
   6   5   7        9.30        8.40      2.22 o 
   7   5   7       30.00       26.17      2.85 o 
   8   5   7        4.64        3.90      2.12 o 
   9   5   7       11.18       12.90      3.02 o 
  10   5   7        1.45       -0.13      2.52 o 
  11   5   7       29.32       31.90      4.16 o 
  12   5   7       26.91       24.46      4.83 o 
 -12   6   7        0.04        1.60      3.84 o 
 -11   6   7        6.39        7.32      3.47 o 
 -10   6   7       31.40       27.36      9.81 o 
  -9   6   7       13.36        8.96      8.96 o 
  -8   6   7        0.00        2.73      2.26 o 
  -7   6   7       88.73       85.35      9.53 o 
  -6   6   7      364.81      377.67      7.54 o 
  -5   6   7       52.28       44.67      4.77 o 
  -4   6   7      101.86      100.80      4.92 o 
  -3   6   7       69.50       80.37      4.51 o 
  -2   6   7       30.39       30.12      2.47 o 
  -1   6   7        0.91        3.58      1.48 o 
   0   6   7       19.45       27.90      2.79 o 
   1   6   7       14.18       17.73      2.39 o 
   2   6   7       71.75       72.11      3.84 o 
   3   6   7       44.88       32.36      3.32 o 
   4   6   7      149.44      151.87      5.36 o 
   5   6   7      100.40      106.55      6.62 o 
   6   6   7       29.76       25.99      3.88 o 
   7   6   7        4.88        6.06      2.33 o 
   8   6   7       37.36       34.47      5.11 o 
   9   6   7       38.50       39.01      4.09 o 
  10   6   7        0.04        0.41      2.64 o 
  11   6   7       18.13       23.89      3.97 o 
 -11   7   7       10.69       12.79      6.40 o 
 -10   7   7       32.22       28.15      7.25 o 
  -9   7   7       42.81       41.79      8.10 o 
  -8   7   7       63.95       58.97      6.66 o 
  -7   7   7        4.93       11.74      5.33 o 
  -6   7   7       52.24       47.94      6.29 o 
  -5   7   7       76.28       72.45      4.81 o 
  -4   7   7        4.09        5.76      2.40 o 
  -3   7   7       39.40       43.08      4.62 o 
  -2   7   7        3.69        2.67      1.98 o 
  -1   7   7        3.35        4.05      1.69 o 
   0   7   7        0.22       -0.67      1.71 o 
   1   7   7      141.73      142.52      5.45 o 
   2   7   7       11.57       12.44      2.35 o 
   3   7   7        1.11        2.11      1.96 o 
   4   7   7        0.15        2.87      1.85 o 
   5   7   7        2.61        2.78      3.37 o 
   6   7   7        3.70        3.45      2.69 o 
   7   7   7       14.25       10.02      3.57 o 
   8   7   7        1.60        3.20      3.92 o 
   9   7   7       10.14        7.04      4.52 o 
  10   7   7        0.23        5.07      3.56 o 
 -10   8   7       10.17       14.07      7.25 o 
  -9   8   7        3.42        6.82      6.40 o 
  -8   8   7        5.79        3.20      4.22 o 
  -7   8   7        2.52        1.47      2.82 o 
  -6   8   7        5.97        4.11      3.58 o 
  -5   8   7        7.21        6.40      3.05 o 
  -4   8   7        2.41        0.90      2.63 o 
  -3   8   7        5.90        4.65      2.82 o 
  -2   8   7        0.74        2.12      2.09 o 
  -1   8   7        0.82        2.84      1.83 o 
   0   8   7        2.51        0.43      2.02 o 
   1   8   7      229.15      262.33      9.69 o 
   2   8   7       22.93       20.70      3.55 o 
   3   8   7       10.84        6.44      2.67 o 
   4   8   7       24.17       25.95      3.75 o 
   5   8   7        2.29        0.85      2.87 o 
   6   8   7       25.00       25.34      4.42 o 
   7   8   7        8.72        8.19      4.36 o 
   8   8   7        1.50        2.76      3.76 o 
   9   8   7        0.52        3.48      4.67 o 
  -9   9   7        0.43        2.13      6.40 o 
  -8   9   7        0.29       -0.44      4.19 o 
  -7   9   7        0.01        1.30      3.32 o 
  -6   9   7        1.54        4.54      3.24 o 
  -5   9   7        5.64        7.05      3.26 o 
  -4   9   7        0.06        2.20      2.89 o 
  -3   9   7        5.72        5.88      3.17 o 
  -2   9   7       15.00       15.48      3.19 o 
  -1   9   7        1.57        2.01      2.32 o 
   0   9   7       18.36        9.66      3.34 o 
   1   9   7        1.17        6.70      3.18 o 
   2   9   7       40.83       47.56      5.23 o 
   3   9   7        3.21        6.46      3.39 o 
   4   9   7        6.78        8.74      3.49 o 
   5   9   7       15.36       21.58      5.69 o 
   6   9   7        0.44       -2.87      3.11 o 
   7   9   7        1.17       -0.59      3.89 o 
   8   9   7        8.83        6.18      5.13 o 
  -7  10   7       11.31        5.57      4.97 o 
  -6  10   7        3.51        2.97      3.57 o 
  -5  10   7       22.52       26.97      4.69 o 
  -4  10   7        0.15        5.07      4.64 o 
  -3  10   7        0.93        2.95      3.15 o 
  -2  10   7        1.47        0.97      2.58 o 
  -1  10   7        0.00       -0.35      2.93 o 
   0  10   7        2.06        3.14      3.20 o 
   1  10   7        1.73       -0.10      3.14 o 
   2  10   7        6.18        5.54      3.52 o 
   3  10   7        4.22        7.19      3.59 o 
   4  10   7        0.12       -0.94      3.26 o 
   5  10   7       18.40       27.62      5.00 o 
   6  10   7        9.47       15.17      4.56 o 
  -5  11   7        0.86        8.96      6.82 o 
  -4  11   7        5.33        6.08      4.61 o 
  -3  11   7        1.52        1.33      3.18 o 
  -2  11   7        1.34       -1.92      2.81 o 
  -1  11   7        0.86        1.99      3.45 o 
   0  11   7        0.73        1.44      3.50 o 
   1  11   7        2.31        2.78      3.14 o 
   2  11   7        0.29        4.46      3.27 o 
   3  11   7        2.43        1.07      3.33 o 
 -14   0   8       38.37       39.66      7.25 o 
 -12   0   8      200.53      223.03     12.79 o 
 -10   0   8       83.66       75.91      7.68 o 
  -8   0   8       68.45       69.94      6.40 o 
  -6   0   8      702.03      733.83     49.89 o 
  -4   0   8        3.53        4.53      1.64 o 
  -2   0   8      173.68      164.88      5.35 o 
   0   0   8      286.43      254.44      5.79 o 
   2   0   8       74.43       68.70      2.79 o 
   4   0   8      147.55      138.07      4.28 o 
   6   0   8       45.28       44.84      3.16 o 
   8   0   8       34.65       30.19      3.11 o 
  10   0   8       38.06       38.87      5.24 o 
  12   0   8       17.91       26.27      4.43 o 
 -14   1   8        0.27        0.43      4.26 o 
 -13   1   8       73.77       59.28      8.53 o 
 -12   1   8       14.82        5.97      4.69 o 
 -11   1   8        7.53        5.97      4.26 o 
 -10   1   8        5.14        7.68      3.84 o 
  -9   1   8        0.01       -2.13      2.56 o 
  -8   1   8       39.21       39.66      5.54 o 
  -7   1   8       39.18       40.06      4.18 o 
  -6   1   8       91.17       78.93      3.69 o 
  -5   1   8      130.32      125.91      3.83 o 
  -4   1   8      126.22      117.02      3.74 o 
  -3   1   8     1330.00     1308.16     13.29 o 
  -2   1   8     1247.74     1261.49     15.61 o 
  -1   1   8      168.36      179.02      4.05 o 
   0   1   8      550.49      580.34      6.31 o 
   1   1   8       19.11       21.20      1.34 o 
   2   1   8       29.11       29.57      1.69 o 
   3   1   8      156.99      167.35      4.05 o 
   4   1   8       24.06       22.37      1.69 o 
   5   1   8        8.88        7.04      1.42 o 
   6   1   8       32.25       26.25      1.75 o 
   7   1   8        6.30        6.32      1.31 o 
   8   1   8        1.00       -1.17      1.17 o 
   9   1   8       14.56        8.00      1.73 o 
  10   1   8       26.20       27.90      3.69 o 
  11   1   8       13.06       11.32      2.36 o 
  12   1   8        1.74        1.09      2.35 o 
 -14   2   8        0.00       -2.56      4.26 o 
 -13   2   8        0.05       -0.43      3.84 o 
 -12   2   8        0.78        0.85      3.84 o 
 -11   2   8       67.43       74.20      8.10 o 
 -10   2   8        8.82        8.96      3.84 o 
  -9   2   8        4.74        2.99      3.41 o 
  -8   2   8        4.52        2.56      2.99 o 
  -7   2   8       29.99       37.21      8.96 o 
  -6   2   8        2.04        2.55      1.43 o 
  -5   2   8        6.03        7.09      1.34 o 
  -4   2   8       31.70       35.43      4.05 o 
  -3   2   8      233.71      238.04      5.03 o 
  -2   2   8     1123.96     1176.32     13.80 o 
  -1   2   8      393.01      402.69      6.03 o 
   0   2   8        7.97        9.86      1.21 o 
   1   2   8        4.68        3.60      1.09 o 
   2   2   8       73.25       67.79      2.38 o 
   3   2   8        5.34        3.49      1.07 o 
   4   2   8      169.18      163.60      5.19 o 
   5   2   8      114.19      110.55      3.51 o 
   6   2   8      120.92      128.75      4.35 o 
   7   2   8      154.34      155.52      4.58 o 
   8   2   8      366.50      359.96      6.97 o 
   9   2   8        7.55        3.44      2.17 o 
  10   2   8       16.21       12.24      4.92 o 
  11   2   8        0.00       -0.99      2.36 o 
  12   2   8        2.20        3.01      2.78 o 
 -14   3   8        1.36       -0.85      4.26 o 
 -13   3   8        0.06       -3.84      3.84 o 
 -12   3   8        4.33        2.99      4.26 o 
 -11   3   8       86.53       61.41      7.68 o 
 -10   3   8        4.75        6.82      3.84 o 
  -9   3   8       35.29       46.48      6.82 o 
  -8   3   8        1.66       -0.01      1.99 o 
  -7   3   8       40.58       41.81      3.54 o 
  -6   3   8        3.01        1.25      1.61 o 
  -5   3   8       68.82       76.53      3.68 o 
  -4   3   8       43.90       49.59      3.23 o 
  -3   3   8        5.01        1.32      1.60 o 
  -2   3   8       10.49        8.62      1.53 o 
  -1   3   8       82.60       85.48      3.34 o 
   0   3   8       79.00       98.18      2.85 o 
   1   3   8        0.01        0.41      0.95 o 
   2   3   8       39.07       36.58      2.18 o 
   3   3   8        2.08       -0.90      1.07 o 
   4   3   8        8.86       11.78      1.94 o 
   5   3   8       55.82       57.22      2.79 o 
   6   3   8      115.75      111.65      4.15 o 
   7   3   8       93.50       83.43      3.63 o 
   8   3   8      124.47      139.34      6.54 o 
   9   3   8       23.13       21.33      3.32 o 
  10   3   8        9.70        6.67      2.80 o 
  11   3   8        1.41        4.75      2.80 o 
  12   3   8        0.01        2.04      2.99 o 
 -13   4   8        4.55       12.79      5.54 o 
 -12   4   8       13.21        9.38      5.12 o 
 -11   4   8       15.12        8.53      4.69 o 
 -10   4   8       10.26        9.93      3.16 o 
  -9   4   8       14.14        6.31      2.85 o 
  -8   4   8       20.68       19.43      3.06 o 
  -7   4   8       56.97       58.71      6.61 o 
  -6   4   8       56.41       58.77      3.71 o 
  -5   4   8      321.46      335.32     11.26 o 
  -4   4   8       12.26       12.25      2.16 o 
  -3   4   8       58.63       59.70      3.80 o 
  -2   4   8        0.81        0.47      1.35 o 
  -1   4   8       10.29        7.06      2.75 o 
   0   4   8      111.39      101.62      3.30 o 
   1   4   8       74.12       78.15      3.45 o 
   2   4   8        2.82        2.31      1.29 o 
   3   4   8      139.43      142.12      3.94 o 
   4   4   8      501.70      493.76      7.68 o 
   5   4   8      387.29      396.55      8.07 o 
   6   4   8       31.38       28.09      2.59 o 
   7   4   8       27.34       24.64      2.76 o 
   8   4   8        3.46       -0.51      2.34 o 
   9   4   8       17.03       12.78      3.03 o 
  10   4   8        3.18        1.07      2.58 o 
  11   4   8        1.40       -0.86      2.76 o 
  12   4   8        0.20       -1.35      3.21 o 
 -13   5   8       10.31        4.69      5.12 o 
 -12   5   8        4.82       -4.26      4.26 o 
 -11   5   8        0.37       -2.40      2.99 o 
 -10   5   8       18.67       16.97      4.48 o 
  -9   5   8        5.01        4.60      2.76 o 
  -8   5   8       30.23       24.87      3.42 o 
  -7   5   8       15.84       15.94      2.56 o 
  -6   5   8      222.00      237.00      7.94 o 
  -5   5   8       30.04       28.76      3.12 o 
  -4   5   8      327.56      331.12     10.65 o 
  -3   5   8       41.12       39.54      2.49 o 
  -2   5   8        0.02       -1.25      1.25 o 
  -1   5   8      176.65      159.00      5.51 o 
   0   5   8       93.98      100.93      3.48 o 
   1   5   8       86.58       94.59      4.49 o 
   2   5   8       12.40       12.86      2.15 o 
   3   5   8       13.05       12.11      3.09 o 
   4   5   8      176.68      176.35      7.44 o 
   5   5   8       65.50       67.06      6.47 o 
   6   5   8        3.06        2.23      2.34 o 
   7   5   8        4.64        4.17      2.33 o 
   8   5   8       58.11       60.25      7.55 o 
   9   5   8        0.47       -2.37      2.37 o 
  10   5   8       28.00       31.40      4.08 o 
  11   5   8       12.11       14.80      3.75 o 
 -12   6   8        0.20        5.37      3.47 o 
 -11   6   8        1.17       -2.17      3.16 o 
 -10   6   8        3.67        4.05      7.04 o 
  -9   6   8        0.05        3.05      3.07 o 
  -8   6   8        2.57        2.51      3.20 o 
  -7   6   8       44.73       47.72      3.84 o 
  -6   6   8        0.41        0.07      1.85 o 
  -5   6   8       24.66       30.52      4.12 o 
  -4   6   8      110.37      119.19      4.32 o 
  -3   6   8       13.01       10.14      3.82 o 
  -2   6   8       31.22       34.52      3.08 o 
  -1   6   8        6.93        5.70      2.77 o 
   0   6   8      125.52      103.68      5.24 o 
   1   6   8        3.66        2.15      1.73 o 
   2   6   8        0.53        0.56      1.71 o 
   3   6   8        0.43        0.23      1.76 o 
   4   6   8      214.45      224.75      6.30 o 
   5   6   8      126.49      137.80      7.77 o 
   6   6   8        1.79        0.95      2.09 o 
   7   6   8       29.71       28.93      4.74 o 
   8   6   8       20.48       21.17      3.77 o 
   9   6   8       35.56       35.30      4.63 o 
  10   6   8        2.79        4.41      3.12 o 
 -11   7   8        0.50        7.68      6.40 o 
 -10   7   8        0.14       14.07      6.40 o 
  -9   7   8        1.35        2.13      5.54 o 
  -8   7   8        0.39        0.70      3.76 o 
  -7   7   8        8.27       12.25      6.82 o 
  -6   7   8      308.53      308.88     12.15 o 
  -5   7   8       86.66       93.78      9.38 o 
  -4   7   8        1.33        4.96      2.49 o 
  -3   7   8        0.01        1.08      2.27 o 
  -2   7   8       11.02        8.41      2.27 o 
  -1   7   8       21.75       25.86      4.14 o 
   0   7   8        0.25       -1.94      1.94 o 
   1   7   8       19.60       17.03      2.85 o 
   2   7   8        7.11        6.92      2.26 o 
   3   7   8       48.18       55.02      3.99 o 
   4   7   8        9.22        7.07      2.30 o 
   5   7   8       15.33       13.45      3.02 o 
   6   7   8        9.39        3.93      2.58 o 
   7   7   8       49.81       56.61      4.67 o 
   8   7   8        0.10       -2.73      2.95 o 
   9   7   8        8.00        9.89      3.77 o 
 -10   8   8       22.78       20.47      7.25 o 
  -9   8   8        0.94        2.99      5.97 o 
  -8   8   8       18.74       20.93      5.12 o 
  -7   8   8        8.03       12.02      4.61 o 
  -6   8   8       13.32        9.13     10.87 o 
  -5   8   8        0.85        2.35      3.69 o 
  -4   8   8       10.48        8.35      3.24 o 
  -3   8   8        0.71        1.94      2.42 o 
  -2   8   8        0.79        0.91      2.25 o 
  -1   8   8       46.67       39.89      9.19 o 
   0   8   8        2.31        2.69      2.78 o 
   1   8   8        4.69        0.92      2.50 o 
   2   8   8       18.66       13.69      3.88 o 
   3   8   8        1.90        2.08      2.71 o 
   4   8   8       23.84       25.60      4.26 o 
   5   8   8        2.16        3.58      3.98 o 
   6   8   8        0.22        1.48      3.07 o 
   7   8   8        1.68        4.38      4.06 o 
   8   8   8        1.28       -0.43      3.92 o 
  -8   9   8        0.42        0.55      7.04 o 
  -7   9   8        1.36        2.79      4.80 o 
  -6   9   8        3.47        0.52      4.90 o 
  -5   9   8        3.36       11.71      4.80 o 
  -4   9   8        0.07        3.11      3.24 o 
  -3   9   8        1.20        2.29      2.55 o 
  -2   9   8        2.39        2.91      2.61 o 
  -1   9   8       58.57       47.57      7.59 o 
   0   9   8       18.34       16.93      3.92 o 
   1   9   8       17.83       24.04      5.63 o 
   2   9   8        4.78        8.83      3.36 o 
   3   9   8       11.58        9.40      3.59 o 
   4   9   8       19.50       20.90      4.34 o 
   5   9   8       13.95       11.60      4.02 o 
   6   9   8       16.83       19.10      7.22 o 
   7   9   8        0.31        1.65      4.49 o 
  -6  10   8        0.01       -4.52      4.52 o 
  -5  10   8        0.01        7.04      4.82 o 
  -4  10   8        0.01        0.74      3.69 o 
  -3  10   8        0.12       -0.17      2.60 o 
  -2  10   8        5.40        6.66      3.08 o 
  -1  10   8       34.23       23.04      5.71 o 
   0  10   8       17.03       11.99      4.97 o 
   1  10   8        9.35        1.09      4.06 o 
   2  10   8        1.36        2.99      3.51 o 
   3  10   8       11.52        9.93      4.10 o 
   4  10   8        0.10       -1.71      3.61 o 
   5  10   8       11.88        9.94      4.38 o 
  -3  11   8        1.30       -1.50      4.36 o 
  -2  11   8        0.97       -0.25      3.00 o 
  -1  11   8        2.47        1.89      3.68 o 
   0  11   8        1.30        3.56      3.99 o 
   1  11   8        2.64        1.49      4.82 o 
 -13   0   9        8.93       11.09      5.12 o 
 -11   0   9        2.39       -2.56      3.84 o 
  -9   0   9        0.01       -1.71      2.99 o 
  -7   0   9       21.42       19.17      3.38 o 
  -5   0   9       51.98       47.00      3.47 o 
  -3   0   9       61.19       58.29      3.82 o 
  -1   0   9      388.46      400.97      9.27 o 
   1   0   9      133.55      146.94      6.07 o 
   3   0   9     1228.26     1251.85     14.66 o 
   5   0   9       53.34       47.90      2.98 o 
   7   0   9        4.50        2.93      1.68 o 
   9   0   9        7.27        4.93      2.31 o 
  11   0   9        0.04        1.58      3.19 o 
 -14   1   9        3.33        2.56      5.12 o 
 -13   1   9       29.73       32.41      6.82 o 
 -12   1   9       22.07       12.79      4.69 o 
 -11   1   9       19.03       18.34      5.12 o 
 -10   1   9        2.42        2.99      3.84 o 
  -9   1   9        9.77        6.82      3.84 o 
  -8   1   9       15.09       12.79      3.84 o 
  -7   1   9      143.85      154.06      7.47 o 
  -6   1   9       28.93       33.34      2.92 o 
  -5   1   9       44.25       49.88      3.24 o 
  -4   1   9       15.38       19.69      2.23 o 
  -3   1   9       39.92       42.59      2.98 o 
  -2   1   9        0.28        2.12      1.56 o 
  -1   1   9        1.70        2.88      1.11 o 
   0   1   9        5.48        6.82      1.29 o 
   1   1   9        3.00        2.77      1.08 o 
   2   1   9       91.26       94.41      3.51 o 
   3   1   9       23.81       25.96      2.73 o 
   4   1   9       69.12       65.95      3.83 o 
   5   1   9      160.06      164.51      5.51 o 
   6   1   9       35.04       31.70      2.26 o 
   7   1   9        8.45        7.29      1.55 o 
   8   1   9       28.72       27.70      2.47 o 
   9   1   9       32.99       32.48      3.04 o 
  10   1   9        0.97        2.29      2.32 o 
  11   1   9        1.96       -1.92      2.32 o 
  12   1   9       13.30       15.56      5.29 o 
 -13   2   9        4.57        1.28      4.26 o 
 -12   2   9        0.96        1.28      4.26 o 
 -11   2   9       15.24        7.25      4.26 o 
 -10   2   9        3.67        5.12      3.84 o 
  -9   2   9        3.37       -2.99      2.99 o 
  -8   2   9       90.06       87.85      8.10 o 
  -7   2   9       53.12       55.98      5.21 o 
  -6   2   9       21.15       22.52      2.60 o 
  -5   2   9       11.28       12.00      2.14 o 
  -4   2   9      229.62      227.13      5.02 o 
  -3   2   9      364.83      376.77      6.68 o 
  -2   2   9       66.77       72.79      3.23 o 
  -1   2   9      191.08      182.95      4.67 o 
   0   2   9        0.96       -0.23      1.30 o 
   1   2   9        0.71        1.91      1.22 o 
   2   2   9       62.34       68.86      2.50 o 
   3   2   9       47.48       48.22      2.35 o 
   4   2   9        1.10        0.55      1.15 o 
   5   2   9        0.46        0.74      1.28 o 
   6   2   9       70.36       77.65      3.14 o 
   7   2   9        0.49        1.09      1.68 o 
   8   2   9       52.20       52.06      3.37 o 
   9   2   9        8.08        8.40      2.46 o 
  10   2   9       22.59       24.49      3.55 o 
  11   2   9        0.22        0.63      2.49 o 
  12   2   9        0.75        2.18      4.19 o 
 -13   3   9        0.27       -1.28      4.26 o 
 -12   3   9       21.45       15.35      5.54 o 
 -11   3   9        3.37        0.43      3.84 o 
 -10   3   9        5.42        5.97      3.84 o 
  -9   3   9       45.07       36.67      5.97 o 
  -8   3   9        4.47        2.78      2.76 o 
  -7   3   9        0.64        2.80      2.10 o 
  -6   3   9        1.33       -0.93      1.47 o 
  -5   3   9       29.50       32.65      5.17 o 
  -4   3   9        2.78        5.37      1.92 o 
  -3   3   9       10.56       12.81      1.87 o 
  -2   3   9        2.46        1.99      1.55 o 
  -1   3   9        0.45        0.60      1.30 o 
   0   3   9        1.09       -0.95      1.43 o 
   1   3   9       12.41       15.08      1.79 o 
   2   3   9        0.01       -0.53      1.12 o 
   3   3   9       20.49       17.77      1.81 o 
   4   3   9      399.03      386.12      7.27 o 
   5   3   9      225.35      243.65      5.04 o 
   6   3   9      141.17      144.71      4.31 o 
   7   3   9      112.61      129.73      4.47 o 
   8   3   9       12.52       11.02      2.40 o 
   9   3   9        7.28        4.02      2.55 o 
  10   3   9       14.16       12.73      3.22 o 
  11   3   9        7.53        5.60      2.96 o 
 -13   4   9        0.14        0.43      4.69 o 
 -12   4   9        0.00        1.28      4.26 o 
 -11   4   9       44.81       42.64      7.25 o 
 -10   4   9       21.21       11.94      4.69 o 
  -9   4   9        4.74        0.00      2.55 o 
  -8   4   9        2.65        2.72      2.34 o 
  -7   4   9        0.19       -1.11      1.80 o 
  -6   4   9       24.61       28.12      5.23 o 
  -5   4   9      128.11      139.47      5.20 o 
  -4   4   9        0.07        1.46      2.66 o 
  -3   4   9        0.06       -1.61      1.61 o 
  -2   4   9      380.04      398.28      8.52 o 
  -1   4   9        4.83        7.05      2.64 o 
   0   4   9        2.23        0.78      1.51 o 
   1   4   9      131.16      137.11      4.52 o 
   2   4   9       40.79       41.09      3.75 o 
   3   4   9       32.22       35.76      2.53 o 
   4   4   9      402.59      420.72      7.33 o 
   5   4   9       10.23       11.33      2.22 o 
   6   4   9        0.01        1.28      1.68 o 
   7   4   9      122.10      124.82      5.10 o 
   8   4   9        9.21        9.61      2.48 o 
   9   4   9        1.69        5.77      2.76 o 
  10   4   9       16.38       16.47      3.50 o 
  11   4   9        0.40       -0.03      2.97 o 
 -12   5   9        4.61        8.53      5.12 o 
 -11   5   9        0.00        3.84      4.26 o 
 -10   5   9        8.39       10.87      3.62 o 
  -9   5   9       11.58        9.38      3.28 o 
  -8   5   9        0.84       -2.24      2.24 o 
  -7   5   9       25.63       26.41      3.20 o 
  -6   5   9      160.60      189.50      8.41 o 
  -5   5   9       11.77       12.27      2.42 o 
  -4   5   9       55.54       50.88      3.74 o 
  -3   5   9       24.63       25.74      2.85 o 
  -2   5   9       41.91       42.11      3.39 o 
  -1   5   9      201.35      193.66      6.04 o 
   0   5   9       21.85       21.79      2.44 o 
   1   5   9       53.50       44.08      3.09 o 
   2   5   9        2.75        0.23      2.28 o 
   3   5   9      136.66      127.11      4.91 o 
   4   5   9       74.22       84.95      4.33 o 
   5   5   9      172.08      164.00      5.67 o 
   6   5   9       18.91       14.16      2.88 o 
   7   5   9        2.37        3.21      2.18 o 
   8   5   9        6.80        8.06      2.50 o 
   9   5   9       23.08       34.16      4.01 o 
  10   5   9        0.24        5.16      3.17 o 
 -11   6   9        7.87        8.48      4.00 o 
 -10   6   9        0.00        3.52      3.58 o 
  -9   6   9        0.42        3.78      3.07 o 
  -8   6   9        1.61        6.05      4.26 o 
  -7   6   9       29.58       46.75      4.23 o 
  -6   6   9       45.65       53.18      5.29 o 
  -5   6   9       93.37      100.23      5.04 o 
  -4   6   9       24.98       30.49      3.29 o 
  -3   6   9       20.85       23.65      2.83 o 
  -2   6   9        5.35       -1.01      2.49 o 
  -1   6   9       26.21       34.04      4.29 o 
   0   6   9        0.16       -0.30      1.95 o 
   1   6   9        2.15        3.62      2.20 o 
   2   6   9        0.00        0.17      2.10 o 
   3   6   9       22.69       17.87      2.71 o 
   4   6   9        6.55        7.26      2.10 o 
   5   6   9        1.53        2.04      2.05 o 
   6   6   9        2.13        4.30      2.52 o 
   7   6   9        2.63        3.98      2.45 o 
   8   6   9       10.97       11.92      3.52 o 
   9   6   9       39.39       47.53      4.65 o 
  10   6   9       32.69       35.77      4.61 o 
  -9   7   9       12.28        7.68      5.97 o 
  -8   7   9        1.93        6.14      4.19 o 
  -7   7   9       22.63       24.56      5.22 o 
  -6   7   9        2.42        0.85      3.92 o 
  -5   7   9       32.05       33.42      5.52 o 
  -4   7   9       24.95       31.39      5.33 o 
  -3   7   9        0.35        4.95      3.89 o 
  -2   7   9       12.08       14.00      4.30 o 
  -1   7   9      129.02      136.67      6.42 o 
   0   7   9       27.91       21.68      3.26 o 
   1   7   9       11.38       14.35      2.96 o 
   2   7   9       24.91       26.87      3.64 o 
   3   7   9       10.97       11.80      3.04 o 
   4   7   9        2.40        1.98      2.09 o 
   5   7   9       18.35       23.77      3.50 o 
   6   7   9        4.26        1.75      2.59 o 
   7   7   9        3.27        5.56      2.92 o 
   8   7   9        6.24        3.17      3.24 o 
   9   7   9       52.63       74.22      6.73 o 
  -9   8   9       22.73       23.45      7.68 o 
  -8   8   9        1.69       -0.57      4.40 o 
  -7   8   9        2.90        3.21      4.61 o 
  -6   8   9        0.00       -3.89      3.89 o 
  -5   8   9        0.62       -0.33      4.26 o 
  -4   8   9        1.77        8.57      4.36 o 
  -3   8   9        1.63       -0.65      3.69 o 
  -2   8   9        7.41        7.85     11.94 o 
  -1   8   9       90.79      110.67     11.61 o 
   0   8   9        9.13        7.45      3.32 o 
   1   8   9       38.70       37.34      4.64 o 
   2   8   9        1.53        0.44      4.73 o 
   3   8   9        3.54        3.49      2.99 o 
   4   8   9        2.86        2.09      2.61 o 
   5   8   9        1.70       -0.27      2.59 o 
   6   8   9       30.44       25.53      3.87 o 
   7   8   9        4.04        0.32      2.95 o 
   8   8   9        0.16       -0.25      4.67 o 
  -8   9   9        0.46       -1.66      4.19 o 
  -7   9   9        0.09        2.71      4.91 o 
  -6   9   9        9.06       20.14      5.87 o 
  -5   9   9        8.49        4.07      4.49 o 
  -4   9   9        1.38        2.94      4.90 o 
  -3   9   9        5.19        0.17      4.06 o 
  -2   9   9        4.62        7.37      4.36 o 
  -1   9   9        0.02        3.60      3.45 o 
   0   9   9       58.18       58.94     10.23 o 
   1   9   9       13.25       12.49      3.79 o 
   2   9   9        6.49        2.39      3.43 o 
   3   9   9        2.37       -1.36      3.05 o 
   4   9   9       13.72       24.86      4.66 o 
   5   9   9       11.22       11.32      4.47 o 
   6   9   9        7.09       11.09      4.19 o 
  -5  10   9        1.28       -2.56      6.18 o 
  -4  10   9        9.90       14.49      6.18 o 
  -3  10   9        0.00       -3.93      4.36 o 
  -2  10   9        3.96        7.97      4.97 o 
  -1  10   9        0.52        3.47      3.74 o 
   0  10   9        0.85        5.14      3.77 o 
   1  10   9        3.79        3.72      4.91 o 
   2  10   9        0.48       -0.84      4.36 o 
   3  10   9        1.80        6.33      4.97 o 
   4  10   9       13.58        8.96      7.25 o 
 -12   0  10        9.62       12.79      5.12 o 
  -6   0  10       13.61       14.36      5.54 o 
  -4   0  10      206.24      204.77      6.67 o 
  -2   0  10       16.46       17.22      2.66 o 
   0   0  10       57.67       65.21      7.04 o 
   2   0  10       78.29       72.90      4.89 o 
   4   0  10       29.74       26.14      2.61 o 
   6   0  10        9.58       11.10      2.26 o 
   8   0  10        1.75        1.00      2.09 o 
  10   0  10       12.58        9.47      3.80 o 
 -13   1  10       29.64       20.90      6.40 o 
 -12   1  10        1.42        0.00      4.26 o 
 -11   1  10        2.00       -1.28      3.84 o 
 -10   1  10        0.50       -0.43      3.41 o 
  -9   1  10        3.51       -0.85      2.99 o 
  -8   1  10        6.42        4.69      3.84 o 
  -7   1  10        0.16        0.45      2.45 o 
  -6   1  10        0.30       -2.29      2.29 o 
  -5   1  10        0.01       -0.25      1.52 o 
  -4   1  10      212.14      195.22      5.39 o 
  -3   1  10      202.34      197.98      5.38 o 
  -2   1  10        0.08       -0.24      1.43 o 
  -1   1  10       36.14       34.60      2.45 o 
   0   1  10      194.84      208.47      4.76 o 
   1   1  10       51.96       55.54      2.65 o 
   2   1  10      138.26      141.19      3.99 o 
   3   1  10       20.59       19.89      2.32 o 
   4   1  10        0.30        0.30      1.18 o 
   5   1  10       51.81       56.95      2.76 o 
   6   1  10       31.26       33.34      2.35 o 
   7   1  10       26.90       26.75      2.32 o 
   8   1  10       68.09       71.08      5.86 o 
   9   1  10        0.96        0.23      1.80 o 
  10   1  10        0.02        2.69      2.40 o 
  11   1  10        1.10        1.01      2.75 o 
 -13   2  10        3.92        4.69      4.69 o 
 -12   2  10        5.30        8.53      5.12 o 
 -11   2  10        2.39        2.56      3.84 o 
 -10   2  10       27.98       22.18      5.54 o 
  -9   2  10        8.63        7.68      4.26 o 
  -8   2  10        4.55        6.82      3.84 o 
  -7   2  10       41.38       48.34     15.35 o 
  -6   2  10       17.79       19.38      2.80 o 
  -5   2  10      307.15      330.72      8.16 o 
  -4   2  10      184.43      181.21      4.36 o 
  -3   2  10      154.30      159.11      4.81 o 
  -2   2  10       44.60       48.42      2.89 o 
  -1   2  10        3.11        2.43      1.40 o 
   0   2  10       50.60       53.77      3.06 o 
   1   2  10        1.05       -1.34      1.34 o 
   2   2  10        1.05        2.05      1.39 o 
   3   2  10        2.07       -1.21      1.29 o 
   4   2  10       95.65       90.03      3.17 o 
   5   2  10       91.73       93.91      4.35 o 
   6   2  10       29.94       31.14      2.41 o 
   7   2  10        4.48        5.00      1.78 o 
   8   2  10       43.99       37.11      3.05 o 
   9   2  10        1.04        2.94      2.42 o 
  10   2  10        6.90        6.99      3.71 o 
  11   2  10        0.01       -2.13      2.77 o 
 -13   3  10        2.59        4.69      4.26 o 
 -12   3  10        9.48        7.68      4.69 o 
 -11   3  10       11.38        5.54      4.26 o 
 -10   3  10        5.13        1.71      3.84 o 
  -9   3  10        0.28       -2.56      2.99 o 
  -8   3  10        1.21       -1.28      3.41 o 
  -7   3  10        5.04        6.74      2.91 o 
  -6   3  10       48.78       51.24      3.47 o 
  -5   3  10       21.63       21.72      2.89 o 
  -4   3  10        3.89        2.33      1.60 o 
  -3   3  10      197.04      207.46      6.42 o 
  -2   3  10      103.61      109.91      4.25 o 
  -1   3  10       34.62       34.74      3.30 o 
   0   3  10       27.62       28.40      2.62 o 
   1   3  10        7.16        7.73      1.96 o 
   2   3  10        7.53        8.13      1.74 o 
   3   3  10      131.23      140.88      4.51 o 
   4   3  10        0.05       -1.37      1.37 o 
   5   3  10      169.04      189.09      4.77 o 
   6   3  10       74.25       77.18      3.60 o 
   7   3  10      121.64      123.16      4.58 o 
   8   3  10        1.78        2.45      2.10 o 
   9   3  10        2.35       -0.18      2.47 o 
  10   3  10        0.02        1.32      2.75 o 
  11   3  10        4.27        8.42      3.32 o 
 -12   4  10       10.36        6.40      5.12 o 
 -11   4  10       45.55       48.61      7.68 o 
 -10   4  10        8.27        1.28      3.84 o 
  -9   4  10        6.99        7.25      4.26 o 
  -8   4  10        1.35       -0.84      2.17 o 
  -7   4  10       16.82       20.62      3.15 o 
  -6   4  10        0.72        0.54      1.86 o 
  -5   4  10       88.84       86.79      4.59 o 
  -4   4  10       13.29       10.30      2.41 o 
  -3   4  10        4.84        3.79      2.06 o 
  -2   4  10      298.11      301.92     13.11 o 
  -1   4  10        0.06        1.92      2.46 o 
   0   4  10        5.58        3.52      4.06 o 
   1   4  10        1.75        1.44      1.90 o 
   2   4  10       33.64       36.06      2.89 o 
   3   4  10      190.26      183.01      5.43 o 
   4   4  10       28.41       32.11      2.96 o 
   5   4  10       42.50       46.27      3.31 o 
   6   4  10        4.24        5.86      1.99 o 
   7   4  10        5.37        5.75      2.41 o 
   8   4  10        0.00       -0.86      2.09 o 
   9   4  10        8.99        8.41      3.08 o 
  10   4  10        8.54        9.79      3.44 o 
 -12   5  10        8.13        8.96      5.54 o 
 -11   5  10        5.70        9.38      5.12 o 
 -10   5  10        0.07       -3.84      3.84 o 
  -9   5  10        8.16        5.33      4.05 o 
  -8   5  10       29.71       34.64      4.08 o 
  -7   5  10       47.39       47.10      6.96 o 
  -6   5  10       65.75       69.74      7.32 o 
  -5   5  10        5.84        2.02      2.15 o 
  -4   5  10        9.75       13.32      3.05 o 
  -3   5  10        5.72        4.67      2.20 o 
  -2   5  10        2.88        3.87      2.00 o 
  -1   5  10      148.24      148.61      5.65 o 
   0   5  10       36.07       37.29      3.37 o 
   1   5  10      172.13      173.69      6.46 o 
   2   5  10        1.73        6.33      1.95 o 
   3   5  10        9.39        4.99      2.38 o 
   4   5  10       12.55       14.52      3.75 o 
   5   5  10        1.48        0.28      2.01 o 
   6   5  10       14.24       10.65      3.32 o 
   7   5  10       12.71       12.07      2.87 o 
   8   5  10       45.67       52.13      4.16 o 
   9   5  10        0.32       -0.56      2.71 o 
  10   5  10        2.30        2.20      3.82 o 
 -11   6  10       13.06       23.03      6.40 o 
 -10   6  10        0.32        1.00      3.46 o 
  -9   6  10        5.12        4.12      3.38 o 
  -8   6  10        1.40        6.40      4.69 o 
  -7   6  10       19.49       21.73      5.43 o 
  -6   6  10        0.25        2.51      2.50 o 
  -5   6  10       35.89       28.61      7.15 o 
  -4   6  10       27.11       27.19      4.20 o 
  -3   6  10        2.60        3.31      2.25 o 
  -2   6  10       31.28       27.85      3.16 o 
  -1   6  10        1.13       -0.43      2.51 o 
   0   6  10       60.43       56.25      5.32 o 
   1   6  10      104.40      113.09      7.63 o 
   2   6  10        0.42       -0.82      2.12 o 
   3   6  10       36.85       37.66      4.05 o 
   4   6  10        4.57        5.22      3.85 o 
   5   6  10        2.81       -1.63      2.52 o 
   6   6  10       12.78        9.79      3.01 o 
   7   6  10        2.78        3.59      2.53 o 
   8   6  10       11.25        8.02      3.43 o 
   9   6  10        0.28        3.12      2.99 o 
 -10   7  10        7.65        1.71      5.97 o 
  -9   7  10        7.46        7.25      5.97 o 
  -8   7  10        2.56       12.37      6.40 o 
  -7   7  10       16.99       24.76      5.21 o 
  -6   7  10        7.56        5.91      4.90 o 
  -5   7  10        0.01        0.19      3.69 o 
  -4   7  10        2.97        5.02      4.00 o 
  -3   7  10        4.83        6.24      4.06 o 
  -2   7  10        1.14        3.22      3.69 o 
  -1   7  10        1.96        1.71      5.54 o 
   0   7  10       29.78       31.46      5.40 o 
   1   7  10        0.10        2.66      2.93 o 
   2   7  10        1.42       -2.84      3.35 o 
   3   7  10        2.74       -1.34      2.83 o 
   4   7  10        8.02        5.83      3.20 o 
   5   7  10        0.06       -0.28      2.87 o 
   6   7  10        0.55        0.93      2.69 o 
   7   7  10        1.89        3.65      2.93 o 
   8   7  10        0.11        1.69      3.52 o 
  -8   8  10        0.36        4.58      4.61 o 
  -7   8  10        4.77        2.50      4.49 o 
  -6   8  10        0.07        0.52      4.26 o 
  -5   8  10        1.93       -0.63      4.30 o 
  -4   8  10        3.22        4.49      4.49 o 
  -3   8  10        5.27        3.72      4.18 o 
  -2   8  10        4.22        2.20      3.89 o 
  -1   8  10        0.73        5.12      4.06 o 
   0   8  10       26.51       17.74      4.80 o 
   1   8  10       20.48       18.76      4.52 o 
   2   8  10        0.07       -2.95      2.95 o 
   3   8  10       15.04       15.36      5.63 o 
   4   8  10        5.76       10.61      3.54 o 
   5   8  10        4.94        8.49      3.61 o 
   6   8  10        3.06        5.27      3.68 o 
   7   8  10        0.00       -4.69      5.97 o 
  -6   9  10        0.54        5.34      5.10 o 
  -5   9  10        5.53        8.77      8.74 o 
  -4   9  10        0.07       -1.71      4.22 o 
  -3   9  10        3.36        3.14      4.40 o 
  -2   9  10        0.01        7.32      5.33 o 
  -1   9  10       17.16       -0.03      8.10 o 
   0   9  10       13.44       19.76      5.33 o 
   1   9  10        2.22        6.05      4.54 o 
   2   9  10        1.06        2.68      3.43 o 
   3   9  10        0.01       -0.11      3.43 o 
   4   9  10        1.25       -1.56      3.45 o 
   5   9  10        0.12       -0.85      6.40 o 
  -3  10  10        1.58        1.20      5.10 o 
  -2  10  10        3.29        4.24      5.02 o 
  -1  10  10       25.05       26.58      6.44 o 
   0  10  10       42.52       72.20      8.19 o 
   1  10  10        5.88        4.86      4.02 o 
 -13   0  11        5.78       -3.41      4.26 o 
  -5   0  11       62.10       69.78      6.47 o 
  -3   0  11       98.18       99.65      7.81 o 
  -1   0  11      173.77      196.08      8.19 o 
   1   0  11       34.68       31.79      3.82 o 
   3   0  11       36.39       37.23      4.75 o 
   5   0  11      126.60      123.71      7.08 o 
   7   0  11       65.68       59.94      4.89 o 
   9   0  11        9.43       10.12      3.50 o 
 -12   1  11        1.59        0.85      4.69 o 
 -11   1  11       35.56       40.09      7.25 o 
 -10   1  11        0.21       -1.71      3.41 o 
  -9   1  11       17.71       16.20      4.69 o 
  -8   1  11       27.95       22.60      5.12 o 
  -7   1  11        2.62        3.50      3.84 o 
  -6   1  11        0.09       -0.54      2.26 o 
  -5   1  11        5.80        3.41      1.85 o 
  -4   1  11       26.67       29.35      2.84 o 
  -3   1  11      142.96      149.18      5.25 o 
  -2   1  11       15.76       18.20      3.21 o 
  -1   1  11       52.52       55.99      3.95 o 
   0   1  11        2.53        0.64      1.45 o 
   1   1  11        8.06        7.68      2.00 o 
   2   1  11      108.31      108.49      4.51 o 
   3   1  11        4.17        5.84      1.62 o 
   4   1  11       19.83       25.10      2.35 o 
   5   1  11      131.42      139.84      5.69 o 
   6   1  11        4.38        3.23      1.66 o 
   7   1  11       45.23       46.86      2.98 o 
   8   1  11       28.23       31.13      2.87 o 
   9   1  11       10.16       12.11      2.27 o 
  10   1  11        0.01       -0.01      2.42 o 
 -12   2  11        7.12       11.51      5.54 o 
 -11   2  11        0.62        4.26      4.69 o 
 -10   2  11        1.11        3.84      3.84 o 
  -9   2  11        5.81        4.26      3.41 o 
  -8   2  11       13.23       10.23      4.26 o 
  -7   2  11        9.74        6.18      3.16 o 
  -6   2  11       92.75       90.62      4.99 o 
  -5   2  11      253.38      288.68     10.09 o 
  -4   2  11       75.63       79.63      5.79 o 
  -3   2  11      120.74      129.35      5.30 o 
  -2   2  11        1.72       -1.41      1.41 o 
  -1   2  11       85.45       94.31      3.97 o 
   0   2  11        3.20        1.70      1.58 o 
   1   2  11        1.10        2.93      1.94 o 
   2   2  11       27.02       26.84      3.37 o 
   3   2  11        3.19        1.18      1.52 o 
   4   2  11       51.90       53.50      3.20 o 
   5   2  11       45.72       46.95      2.99 o 
   6   2  11       27.70       21.89      2.20 o 
   7   2  11       45.38       49.63      3.21 o 
   8   2  11        0.09        0.67      1.98 o 
   9   2  11       10.71        7.83      2.44 o 
  10   2  11        1.08        4.69      3.04 o 
 -12   3  11        8.24        0.43      4.69 o 
 -11   3  11        0.01       -2.13      4.26 o 
 -10   3  11       11.90       11.51      5.12 o 
  -9   3  11       17.78       17.48      5.12 o 
  -8   3  11        0.01        0.43      3.84 o 
  -7   3  11        0.04        0.92      2.99 o 
  -6   3  11       39.34       44.74      6.93 o 
  -5   3  11       19.16       15.63      2.37 o 
  -4   3  11      358.14      372.35      7.60 o 
  -3   3  11       62.12       65.93      3.61 o 
  -2   3  11       11.70        7.79      1.99 o 
  -1   3  11        3.84        0.96      1.64 o 
   0   3  11        2.93        3.85      1.76 o 
   1   3  11        0.89        2.02      1.73 o 
   2   3  11        4.35        1.91      1.81 o 
   3   3  11       20.06       18.32      2.77 o 
   4   3  11       93.09       89.82      4.50 o 
   5   3  11       67.18       63.76      3.62 o 
   6   3  11       61.17       61.50      3.70 o 
   7   3  11       24.70       25.14      2.80 o 
   8   3  11       13.42       10.53      2.67 o 
   9   3  11        4.17        8.58      3.03 o 
  10   3  11        2.76        5.36      2.98 o 
 -11   4  11       17.21        9.38      5.12 o 
 -10   4  11        0.03       -2.99      3.84 o 
  -9   4  11        6.45        2.99      4.26 o 
  -8   4  11        1.66        1.69      4.26 o 
  -7   4  11        1.92        1.81      2.47 o 
  -6   4  11       15.93       20.51      2.91 o 
  -5   4  11       47.09       49.43      8.80 o 
  -4   4  11        5.36        4.31      2.65 o 
  -3   4  11        5.23        2.75      2.05 o 
  -2   4  11       22.37       13.81      2.48 o 
  -1   4  11        0.44        2.27      2.10 o 
   0   4  11        3.99        4.90      2.11 o 
   1   4  11       10.26       10.04      2.43 o 
   2   4  11       77.86       74.27      4.53 o 
   3   4  11      183.40      212.34      8.56 o 
   4   4  11       39.21       38.06      3.30 o 
   5   4  11       32.72       32.27      3.27 o 
   6   4  11       57.91       62.51      5.33 o 
   7   4  11       93.56      111.16      7.38 o 
   8   4  11        0.07        0.76      2.19 o 
   9   4  11        4.73        7.43      3.04 o 
 -11   5  11        1.85       -0.85      4.26 o 
 -10   5  11        0.00        1.28      4.69 o 
  -9   5  11       11.87        8.53      4.69 o 
  -8   5  11        4.55        8.10      3.28 o 
  -7   5  11       58.92       62.75      4.81 o 
  -6   5  11        3.12        4.35      2.82 o 
  -5   5  11        3.52        0.60      2.65 o 
  -4   5  11        4.33        2.75      2.49 o 
  -3   5  11        1.36        3.19      2.16 o 
  -2   5  11       12.04       12.48      2.62 o 
  -1   5  11      104.52       96.93      5.63 o 
   0   5  11        2.10        0.11      3.17 o 
   1   5  11        0.26        2.20      2.15 o 
   2   5  11       25.28       23.90      3.14 o 
   3   5  11      107.01      112.91      7.88 o 
   4   5  11       96.68       97.85      8.30 o 
   5   5  11       16.51       11.14      3.36 o 
   6   5  11        4.21        4.37      3.01 o 
   7   5  11        8.64        3.11      3.18 o 
   8   5  11       34.03       37.38      6.61 o 
   9   5  11        3.38        6.58      3.24 o 
 -10   6  11        1.67        4.26      5.12 o 
  -9   6  11        0.92        0.93      3.38 o 
  -8   6  11       35.90       33.03      4.97 o 
  -7   6  11       81.32       90.89      7.85 o 
  -6   6  11       48.41       48.45      4.86 o 
  -5   6  11        0.01       -1.33      2.54 o 
  -4   6  11        1.91        2.91      2.69 o 
  -3   6  11        0.04        3.14      2.54 o 
  -2   6  11       35.44       32.80      4.52 o 
  -1   6  11        0.00        1.40      3.41 o 
   0   6  11        0.20       -0.16      3.28 o 
   1   6  11        2.66        5.22      3.58 o 
   2   6  11       26.01       34.49      5.33 o 
   3   6  11        6.74        0.96      3.46 o 
   4   6  11        1.96        1.48      2.66 o 
   5   6  11        0.06        1.90      3.11 o 
   6   6  11        8.34        7.46      3.24 o 
   7   6  11        2.83        7.77      3.94 o 
   8   6  11        0.00       10.83      4.90 o 
  -9   7  11        3.34        0.43      5.97 o 
  -8   7  11        3.90        3.84      5.54 o 
  -7   7  11        7.25        5.62      4.36 o 
  -6   7  11       10.72        7.91      4.61 o 
  -5   7  11       37.40       29.02      5.52 o 
  -4   7  11        1.99        5.97      3.92 o 
  -3   7  11        1.03        6.37      7.68 o 
  -2   7  11        0.34       -3.32      3.32 o 
  -1   7  11       51.64       42.76      6.25 o 
   0   7  11       12.88        8.19      4.19 o 
   1   7  11        0.39       -3.38      3.38 o 
   2   7  11        1.37        0.21      6.18 o 
   3   7  11        0.22       -1.93      3.76 o 
   4   7  11        2.48        3.31      3.59 o 
   5   7  11        1.58        5.02      3.43 o 
   6   7  11        6.80        3.73      3.49 o 
   7   7  11        3.81        6.45      3.64 o 
  -7   8  11        4.65        8.08     10.02 o 
  -6   8  11        1.02        9.63      7.89 o 
  -5   8  11        1.72       -1.07      4.48 o 
  -4   8  11        4.16        5.87      4.30 o 
  -3   8  11        1.58       -3.69      3.69 o 
  -2   8  11        3.97        3.00      4.06 o 
  -1   8  11        8.80       13.53     12.37 o 
   0   8  11        5.50       12.95      4.80 o 
   1   8  11        0.75        3.37      4.19 o 
   2   8  11        4.81        8.12      4.30 o 
   3   8  11        1.27        0.65      4.06 o 
   4   8  11       33.54       26.07      7.45 o 
   5   8  11        8.27        8.44      3.95 o 
  -5   9  11        0.00       10.19      5.33 o 
  -4   9  11        0.12       -1.65      4.40 o 
  -3   9  11        1.69       -0.62      4.36 o 
  -2   9  11       13.12        7.25      5.13 o 
  -1   9  11       12.62        7.03      7.25 o 
   0   9  11       16.99        8.35     10.02 o 
   1   9  11        7.60       14.78      5.27 o 
   2   9  11        0.40       -4.06      4.06 o 
   3   9  11       19.08       10.23      6.40 o 
  -6   0  12        1.75        2.56      5.54 o 
  -4   0  12        7.99        5.21      2.54 o 
  -2   0  12       12.66       14.77      3.03 o 
   0   0  12        1.14        1.97      2.18 o 
   2   0  12        0.85       -0.54      2.29 o 
   4   0  12       53.00       66.75      8.80 o 
   6   0  12       34.29       19.72      7.68 o 
   8   0  12       16.78       15.15      4.67 o 
 -12   1  12        0.79       -0.85      4.69 o 
 -11   1  12        0.00        2.99      4.26 o 
 -10   1  12        0.20        0.85      4.26 o 
  -9   1  12        6.10        1.28      4.26 o 
  -8   1  12        0.29       -2.13      3.41 o 
  -7   1  12       20.10       16.63      5.12 o 
  -6   1  12       20.02       21.77      3.87 o 
  -5   1  12       42.74       34.86      3.21 o 
  -4   1  12      138.22      146.33      5.47 o 
  -3   1  12       43.18       43.57      3.47 o 
  -2   1  12       35.85       38.68      3.40 o 
  -1   1  12        1.53       -1.10      1.69 o 
   0   1  12       33.89       32.76      2.87 o 
   1   1  12       27.99       30.74      2.77 o 
   2   1  12      105.89       96.75      5.20 o 
   3   1  12        1.17        1.04      1.72 o 
   4   1  12       71.54       62.58      3.89 o 
   5   1  12       33.24       23.72      3.26 o 
   6   1  12        2.65        1.84      2.31 o 
   7   1  12        5.02        3.89      2.60 o 
   8   1  12        0.09       -1.43      2.21 o 
   9   1  12        5.80        7.43      2.58 o 
 -12   2  12        2.08        8.53      5.12 o 
 -11   2  12        0.12        0.00      3.84 o 
 -10   2  12        3.68        8.10      4.26 o 
  -9   2  12        3.27       -2.56      3.84 o 
  -8   2  12        8.46        2.13      3.41 o 
  -7   2  12        0.05        0.59      2.91 o 
  -6   2  12        7.98        6.98      3.29 o 
  -5   2  12        0.02        1.21      2.22 o 
  -4   2  12      193.13      205.72      7.39 o 
  -3   2  12        7.50        8.10      2.21 o 
  -2   2  12        0.49       -0.12      1.79 o 
  -1   2  12       18.60       20.01      3.03 o 
   0   2  12        0.02        0.17      1.57 o 
   1   2  12       10.85        9.85      2.08 o 
   2   2  12        6.56        3.72      1.99 o 
   3   2  12      116.21      134.41      7.02 o 
   4   2  12      118.60      127.94      4.64 o 
   5   2  12       23.66       21.58      2.71 o 
   6   2  12       65.06       66.22      5.90 o 
   7   2  12        4.82        3.97      2.27 o 
   8   2  12        3.74        1.32      2.40 o 
   9   2  12       21.62       23.56      3.37 o 
 -11   3  12        0.23       -1.71      4.26 o 
 -10   3  12        0.98       -2.13      4.26 o 
  -9   3  12        0.62       -0.85      3.41 o 
  -8   3  12        1.27       -2.56      3.41 o 
  -7   3  12       15.58       18.49      4.26 o 
  -6   3  12       64.80       63.51      5.44 o 
  -5   3  12        4.17        0.11      2.30 o 
  -4   3  12        2.68        1.76      2.05 o 
  -3   3  12       83.12       80.29      5.62 o 
  -2   3  12       26.84       30.55      2.82 o 
  -1   3  12        5.44        3.84      1.79 o 
   0   3  12       10.95       10.63      2.12 o 
   1   3  12        1.30        4.42      1.94 o 
   2   3  12       66.62       68.39      4.68 o 
   3   3  12       30.89       36.74      3.58 o 
   4   3  12        3.67        1.82      2.12 o 
   5   3  12        1.53       -1.49      2.13 o 
   6   3  12       94.53      100.34      5.31 o 
   7   3  12       21.15       12.71      3.75 o 
   8   3  12        0.00       -0.71      2.63 o 
   9   3  12        0.00       -0.11      2.73 o 
 -11   4  12        0.01        2.13      5.12 o 
 -10   4  12        3.49        0.85      4.26 o 
  -9   4  12        0.22        1.28      4.26 o 
  -8   4  12       18.01       15.78      5.54 o 
  -7   4  12        9.27        0.85      3.84 o 
  -6   4  12        1.96        2.13      3.16 o 
  -5   4  12       25.80       23.72      3.48 o 
  -4   4  12        1.26        3.92      2.63 o 
  -3   4  12       14.67       11.22      2.83 o 
  -2   4  12        7.36        5.70      2.49 o 
  -1   4  12        1.25       -0.79      2.19 o 
   0   4  12       11.40        7.01      2.66 o 
   1   4  12        0.94        2.60      3.71 o 
   2   4  12       40.49       39.64      4.09 o 
   3   4  12       11.19       12.46      3.07 o 
   4   4  12       53.54       45.41      7.49 o 
   5   4  12       19.61       23.00      3.74 o 
   6   4  12       22.01       20.28      4.61 o 
   7   4  12        2.48        1.76      2.73 o 
   8   4  12        0.68       -1.77      4.19 o 
 -10   5  12       17.49       22.18      6.40 o 
  -9   5  12        0.10       -3.41      3.84 o 
  -8   5  12        3.89        5.97      4.69 o 
  -7   5  12        1.54        8.77      4.26 o 
  -6   5  12        6.00        3.62      4.17 o 
  -5   5  12       35.64       37.41      4.20 o 
  -4   5  12       11.30       10.81      3.08 o 
  -3   5  12        0.65        1.53      2.40 o 
  -2   5  12        5.92        8.87      2.95 o 
  -1   5  12        6.67        6.12      4.16 o 
   0   5  12        0.05        0.94      2.59 o 
   1   5  12        0.71        0.94      2.65 o 
   2   5  12        8.02       10.17      3.04 o 
   3   5  12       17.30       26.60      6.82 o 
   4   5  12        1.09        3.10      5.76 o 
   5   5  12       25.16       27.11      5.22 o 
   6   5  12        5.69        9.48      4.30 o 
   7   5  12        1.06        1.49      3.36 o 
   8   5  12        0.16       -0.07      3.36 o 
  -9   6  12        6.01       10.23      5.54 o 
  -8   6  12        5.12        5.24      3.76 o 
  -7   6  12       12.19       12.14      6.28 o 
  -6   6  12        1.00        1.02      2.87 o 
  -5   6  12       21.31       23.64      4.28 o 
  -4   6  12        8.06        8.97      2.99 o 
  -3   6  12        3.22        1.50      2.62 o 
  -2   6  12       20.17       15.53      3.42 o 
  -1   6  12       31.63       24.32      4.89 o 
   0   6  12       49.11       39.91      5.83 o 
   1   6  12        6.39        4.26      5.54 o 
   2   6  12        3.87        3.60      4.69 o 
   3   6  12       29.11       31.46      5.40 o 
   4   6  12        1.47        2.64      8.53 o 
   5   6  12       12.53        9.48      4.30 o 
   6   6  12        1.91        1.11      4.26 o 
   7   6  12        0.44        5.05      3.68 o 
  -8   7  12        3.84       11.09      6.40 o 
  -7   7  12        6.34        6.72      4.71 o 
  -6   7  12        1.88        4.65      4.30 o 
  -5   7  12        0.87        1.28      4.30 o 
  -4   7  12        8.69        7.31      5.97 o 
  -3   7  12        3.14        4.43      4.61 o 
  -2   7  12       52.54       36.17      6.04 o 
  -1   7  12       41.92       34.68      5.60 o 
   0   7  12        0.44        3.93      4.06 o 
   1   7  12        0.45       -0.52      4.00 o 
   2   7  12        0.62       -3.46      3.46 o 
   3   7  12        0.21        4.45      4.09 o 
   4   7  12        0.64        0.64      4.05 o 
   5   7  12       17.03       15.39      4.91 o 
  -6   8  12        0.92       -4.06      4.06 o 
  -5   8  12        2.73        3.26      4.61 o 
  -4   8  12        0.24       -0.47      4.48 o 
  -3   8  12        0.00       -0.91      7.89 o 
  -2   8  12       14.12       13.56      7.89 o 
  -1   8  12        2.47        3.44      4.40 o 
   0   8  12        3.75       -3.20      3.62 o 
   1   8  12        0.64        3.78      4.40 o 
   2   8  12        0.02        8.16      4.49 o 
   3   8  12        5.62        7.73      4.61 o 
  -5   0  13       42.19       64.99      6.59 o 
  -3   0  13       23.03       22.27      3.54 o 
  -1   0  13       43.49       36.84      6.49 o 
   1   0  13      165.14      175.73     13.86 o 
   3   0  13        2.03       -1.32      2.85 o 
   5   0  13       11.81       10.57      4.06 o 
   7   0  13       17.16       11.94      4.67 o 
 -11   1  13       10.64        4.26      4.69 o 
 -10   1  13        1.47        0.43      4.26 o 
  -9   1  13       22.44       21.75      5.97 o 
  -8   1  13       17.88       15.78      5.12 o 
  -7   1  13        1.75        8.53      4.26 o 
  -6   1  13       15.28       19.44      4.36 o 
  -5   1  13        1.61       -0.55      2.65 o 
  -4   1  13        0.86        1.80      2.07 o 
  -3   1  13        3.77        2.00      2.11 o 
  -2   1  13        0.01       -0.50      1.81 o 
  -1   1  13        1.23        3.76      2.11 o 
   0   1  13       24.58       28.55      3.51 o 
   1   1  13        0.25        3.20      2.20 o 
   2   1  13       12.82        8.90      2.49 o 
   3   1  13        0.92        2.85      2.24 o 
   4   1  13       14.21       18.52      3.19 o 
   5   1  13       56.40       48.89      4.48 o 
   6   1  13        8.68        5.65      3.20 o 
   7   1  13        0.09        1.85      2.53 o 
   8   1  13        0.04       -2.63      2.63 o 
 -11   2  13        0.00       -0.43      4.69 o 
 -10   2  13        5.30        2.56      4.69 o 
  -9   2  13        3.29       -1.71      3.84 o 
  -8   2  13        0.24       -0.43      3.84 o 
  -7   2  13        0.15       -2.13      3.84 o 
  -6   2  13        5.51        8.10      4.69 o 
  -5   2  13        0.44        1.52      2.69 o 
  -4   2  13       13.02       16.54      3.06 o 
  -3   2  13        0.02        0.09      2.08 o 
  -2   2  13        1.45        3.41      2.38 o 
  -1   2  13       20.06       15.48      2.99 o 
   0   2  13        0.65        2.73      2.49 o 
   1   2  13        8.02        8.87      2.94 o 
   2   2  13        9.65        4.36      2.74 o 
   3   2  13        5.74        1.40      2.16 o 
   4   2  13        8.48        5.18      2.11 o 
   5   2  13       17.70       16.59      2.61 o 
   6   2  13        2.57        3.33      2.15 o 
   7   2  13        1.44        3.74      2.45 o 
   8   2  13        2.00       -2.69      2.69 o 
 -10   3  13        3.31       -0.43      4.26 o 
  -9   3  13        0.84        3.84      4.69 o 
  -8   3  13        1.04        1.28      4.26 o 
  -7   3  13        3.33        4.69      4.26 o 
  -6   3  13       85.30       81.03      9.38 o 
  -5   3  13       61.85       58.49     10.07 o 
  -4   3  13       11.13       10.32      2.77 o 
  -3   3  13        2.08       -2.21      2.40 o 
  -2   3  13        5.89       13.66      3.17 o 
  -1   3  13        3.25        2.61      2.06 o 
   0   3  13        0.71        2.83      1.98 o 
   1   3  13        2.47        0.74      2.34 o 
   2   3  13       11.80       17.77      2.91 o 
   3   3  13       25.66       21.48      3.26 o 
   4   3  13       16.12       10.68      3.26 o 
   5   3  13        0.00       -1.67      2.52 o 
   6   3  13        0.09        0.29      2.53 o 
   7   3  13        3.07        0.93      4.62 o 
   8   3  13        1.55        3.39      3.45 o 
 -10   4  13        2.08        2.99      5.12 o 
  -9   4  13        5.39        8.96      5.54 o 
  -8   4  13        5.37        2.56      4.69 o 
  -7   4  13       16.13       17.91      5.54 o 
  -6   4  13       22.87       17.17      6.82 o 
  -5   4  13       13.26        5.49      4.05 o 
  -4   4  13       16.48       15.11      3.12 o 
  -3   4  13        2.35        0.16      2.40 o 
  -2   4  13        0.52        2.98      2.49 o 
  -1   4  13       24.05       33.29      3.92 o 
   0   4  13       49.26       50.09      4.54 o 
   1   4  13       10.00       11.44      3.04 o 
   2   4  13      103.39      111.03      7.08 o 
   3   4  13       64.76       70.97      6.49 o 
   4   4  13       20.70       15.51      3.68 o 
   5   4  13       40.37       41.21      4.54 o 
   6   4  13       28.33       39.21      5.83 o 
   7   4  13        1.27        0.62      3.34 o 
  -9   5  13        3.82        2.99      5.12 o 
  -8   5  13       29.20       20.90      6.40 o 
  -7   5  13       12.35        6.82      5.12 o 
  -6   5  13        5.74        1.77      3.78 o 
  -5   5  13        1.42        0.54      2.79 o 
  -4   5  13        3.49        2.45      2.85 o 
  -3   5  13       12.55        8.36      3.08 o 
  -2   5  13        0.10       -0.17      2.57 o 
  -1   5  13        2.78        4.64      3.71 o 
   0   5  13       45.69       51.49      4.84 o 
   1   5  13       17.02       22.55      3.72 o 
   2   5  13       16.68       24.93      4.67 o 
   3   5  13        7.23        8.40      4.06 o 
   4   5  13        3.75        2.01      3.69 o 
   5   5  13        0.02        2.99      3.92 o 
   6   5  13        9.25       17.26      5.10 o 
  -8   6  13       11.14       10.66      5.97 o 
  -7   6  13        4.24        4.90      7.68 o 
  -6   6  13        2.44        0.78      3.04 o 
  -5   6  13        0.45        0.55      3.55 o 
  -4   6  13        0.09       -0.41      2.94 o 
  -3   6  13        0.00        1.49      2.83 o 
  -2   6  13        5.72        6.78      3.09 o 
  -1   6  13       11.17       14.87      7.89 o 
   0   6  13        0.06        3.03      4.00 o 
   1   6  13        0.23       -1.82      3.46 o 
   2   6  13        0.02        3.40      6.18 o 
   3   6  13        8.10        5.30      4.09 o 
   4   6  13        9.93       12.79      7.25 o 
   5   6  13        0.05       -0.26      3.76 o 
  -6   7  13        0.10        3.89      8.32 o 
  -5   7  13        0.05        0.55      4.09 o 
  -4   7  13        1.76        3.75      4.30 o 
  -3   7  13        0.00       -0.17      3.76 o 
  -2   7  13        0.01       -0.36      3.47 o 
  -1   7  13        7.31        1.28      8.10 o 
   0   7  13        7.12        2.13      4.22 o 
   1   7  13        4.44        1.31      3.87 o 
   2   7  13        0.34       -3.17      3.76 o 
   3   7  13        3.09        3.68      4.40 o 
   4   7  13        3.43       -1.28      5.54 o 
  -3   8  13        0.01       -1.38      4.36 o 
  -2   8  13        1.71        0.45      4.40 o 
  -1   8  13        5.29        3.89      4.49 o 
   0   8  13       11.34       14.38      5.12 o 
   1   8  13        1.23       -3.84      5.54 o 
  -4   0  14       14.71       12.84      4.00 o 
  -2   0  14        2.97       -1.64      2.85 o 
   0   0  14        2.68        2.74      5.12 o 
   2   0  14       18.17       17.35      5.33 o 
   4   0  14       95.81      113.29      9.22 o 
   6   0  14       11.51        9.03      7.46 o 
 -10   1  14        1.08       -1.71      4.26 o 
  -9   1  14        0.72        0.00      4.26 o 
  -8   1  14        0.27        2.13      4.69 o 
  -7   1  14        2.72        0.85      4.26 o 
  -6   1  14       83.01       71.22      8.53 o 
  -5   1  14       18.63       14.78      4.00 o 
  -4   1  14        1.59        0.31      2.36 o 
  -3   1  14        2.28        1.36      3.10 o 
  -2   1  14        4.49        2.89      2.62 o 
  -1   1  14        0.33        0.76      2.54 o 
   0   1  14        0.77        1.93      2.46 o 
   1   1  14        1.11       -2.12      2.12 o 
   2   1  14        1.71       -1.33      2.12 o 
   3   1  14        4.82        0.99      2.37 o 
   4   1  14       77.23       75.35      6.83 o 
   5   1  14        3.26        0.86      2.59 o 
   6   1  14       27.90       28.76      4.49 o 
   7   1  14        6.18        1.80      2.81 o 
 -10   2  14        0.40       -1.71      4.69 o 
  -9   2  14        4.38       -2.56      3.84 o 
  -8   2  14        0.18        3.41      4.26 o 
  -7   2  14        0.07       -1.71      4.26 o 
  -6   2  14       31.91       20.47      5.97 o 
  -5   2  14       74.89       62.51      6.61 o 
  -4   2  14      117.99      113.28      9.48 o 
  -3   2  14        4.40        4.46      2.79 o 
  -2   2  14        6.10        6.34      2.93 o 
  -1   2  14        2.93        2.63      2.69 o 
   0   2  14       12.20       10.39      3.26 o 
   1   2  14       10.15        9.45      3.36 o 
   2   2  14       10.12        8.07      3.83 o 
   3   2  14        5.30        3.61      2.49 o 
   4   2  14       26.79       24.15      3.63 o 
   5   2  14        6.54        9.11      3.03 o 
   6   2  14        2.23        5.67      2.95 o 
   7   2  14       10.27        7.39      3.94 o 
  -9   3  14        0.13        4.26      4.69 o 
  -8   3  14        0.34       -2.13      4.26 o 
  -7   3  14        7.48        4.26      4.26 o 
  -6   3  14        6.17        5.54      4.69 o 
  -5   3  14       28.84       28.10      5.10 o 
  -4   3  14        0.45        0.94      3.40 o 
  -3   3  14        5.59        8.89      3.09 o 
  -2   3  14        6.94        7.69      3.12 o 
  -1   3  14        6.68        9.68      3.08 o 
   0   3  14        3.76        4.22      2.77 o 
   1   3  14       41.40       48.10      5.12 o 
   2   3  14       27.76       21.31      4.13 o 
   3   3  14        1.97        4.44      3.14 o 
   4   3  14       14.96       18.52      3.76 o 
   5   3  14       10.95       11.84      3.51 o 
   6   3  14       25.11       28.87      4.00 o 
  -8   4  14        3.54        2.13      5.12 o 
  -7   4  14        0.00       -1.28      4.26 o 
  -6   4  14        0.49        1.28      4.00 o 
  -5   4  14        5.91        5.91      4.06 o 
  -4   4  14        2.90        2.22      3.55 o 
  -3   4  14        0.00       -2.91      2.91 o 
  -2   4  14        0.72        0.23      3.28 o 
  -1   4  14        1.61        6.62      4.28 o 
   0   4  14        5.27        3.84      2.85 o 
   1   4  14        2.69        0.22      3.57 o 
   2   4  14        5.24        5.27      3.09 o 
   3   4  14        0.49        3.12      3.04 o 
   4   4  14        5.36        2.12      4.52 o 
   5   4  14        8.40        5.44      3.45 o 
   6   4  14        9.73        6.42      3.63 o 
  -7   5  14        1.41        4.69      5.12 o 
  -6   5  14        0.26        0.90      4.00 o 
  -5   5  14        7.43        4.51      4.09 o 
  -4   5  14        1.73        1.18      2.99 o 
  -3   5  14        9.04        9.50      3.18 o 
  -2   5  14        0.24        2.50      2.92 o 
  -1   5  14        0.15        0.04      2.94 o 
   0   5  14       11.32        8.77      5.07 o 
   1   5  14        0.58       -2.01      2.85 o 
   2   5  14        5.49       -0.57      2.99 o 
   3   5  14       16.53       15.67      4.80 o 
   4   5  14        1.21        7.62      4.49 o 
   5   5  14        2.29        7.79      4.49 o 
  -6   6  14        1.57       -2.00      3.78 o 
  -5   6  14        1.48        7.26      3.40 o 
  -4   6  14        1.32        5.02      3.34 o 
  -3   6  14        1.21        1.97      3.12 o 
  -2   6  14       43.22       43.90      7.14 o 
  -1   6  14        0.98        5.88      4.26 o 
   0   6  14        0.50       -2.58      3.46 o 
   1   6  14        0.06        1.80      4.00 o 
   2   6  14        0.66       -1.69      4.90 o 
   3   6  14        0.58        1.60      4.19 o 
  -3   7  14       13.01        5.34      4.61 o 
  -2   7  14        0.06        0.52      4.00 o 
  -1   7  14        0.00       -3.46      4.00 o 
   0   7  14        0.72       -0.18      4.09 o 
   1   7  14        2.20       -0.43      5.54 o 
  -5   0  15       48.13       58.42      8.53 o 
  -3   0  15        4.08        2.06      3.84 o 
  -1   0  15       11.58        5.70      3.76 o 
   1   0  15       35.16       32.31      5.33 o 
   3   0  15       33.74       27.16      5.40 o 
   5   0  15       44.51       65.61     17.48 o 
  -8   1  15        0.34        1.71      4.69 o 
  -7   1  15        3.83        0.85      4.69 o 
  -6   1  15        2.64       -2.56      4.69 o 
  -5   1  15       19.09       17.65      8.10 o 
  -4   1  15        1.58        3.78      3.03 o 
  -3   1  15        2.09        1.50      2.93 o 
  -2   1  15        4.50        4.47      3.04 o 
  -1   1  15        0.43       -2.53      2.69 o 
   0   1  15       14.04       11.64      3.03 o 
   1   1  15       26.04       26.23      3.63 o 
   2   1  15        0.08       -1.97      2.55 o 
   3   1  15       10.58       14.12      3.29 o 
   4   1  15        1.18        2.25      2.74 o 
   5   1  15       29.12       24.11      4.55 o 
   6   1  15        4.67        2.06      4.36 o 
  -8   2  15        0.29        4.69      5.12 o 
  -7   2  15        4.16       -2.56      4.69 o 
  -6   2  15        3.95        8.53      5.54 o 
  -5   2  15       35.95       32.60     10.23 o 
  -4   2  15        4.14        2.91      3.07 o 
  -3   2  15        1.01        1.71      2.93 o 
  -2   2  15        6.60        4.49      3.03 o 
  -1   2  15        8.05        7.28      3.34 o 
   0   2  15        5.76        6.35      3.09 o 
   1   2  15        1.11        2.72      3.11 o 
   2   2  15        0.52        0.32      2.53 o 
   3   2  15        9.58        6.96      2.93 o 
   4   2  15        0.19        0.50      2.71 o 
   5   2  15       13.35       10.44      3.39 o 
  -8   3  15        0.96        2.13      5.12 o 
  -7   3  15        7.01       18.76      6.40 o 
  -6   3  15        5.58        3.41      5.12 o 
  -5   3  15       32.35       31.40      5.43 o 
  -4   3  15        0.60        3.44      3.89 o 
  -3   3  15        1.30       -1.34      2.93 o 
  -2   3  15        0.68        1.99      2.82 o 
  -1   3  15        0.02        2.88      3.05 o 
   0   3  15        0.34        3.07      4.30 o 
   1   3  15       15.43        9.02      3.49 o 
   2   3  15       34.49       35.89      5.14 o 
   3   3  15        0.27        0.30      3.24 o 
   4   3  15        2.28       -1.71      3.92 o 
   5   3  15        0.07        2.22      3.61 o 
  -7   4  15        2.59       -0.43      5.12 o 
  -6   4  15        0.03        0.00      5.12 o 
  -5   4  15       15.50        6.50      4.36 o 
  -4   4  15        2.35       -1.79      4.69 o 
  -3   4  15        2.92        5.97      4.09 o 
  -2   4  15        3.35        5.53      4.19 o 
  -1   4  15        8.66        7.37      4.58 o 
   0   4  15        0.01       -0.75      3.89 o 
   1   4  15       26.01       16.53      5.10 o 
   2   4  15       16.83       12.34      4.81 o 
   3   4  15        0.68        1.66      3.09 o 
   4   4  15       38.65       43.06      4.98 o 
  -5   5  15        0.05        3.50      4.30 o 
  -4   5  15        0.18       -2.00      3.89 o 
  -3   5  15        0.21       -1.77      3.89 o 
  -2   5  15        4.28        6.64      4.40 o 
  -1   5  15        5.86        6.40      3.43 o 
   0   5  15        1.07       -1.13      2.93 o 
   1   5  15       11.64       11.22      4.69 o 
   2   5  15        3.71        6.47      3.59 o 
  -3   6  15        6.91        3.41      5.54 o 
  -2   6  15        3.25        5.43      3.59 o 
  -1   6  15        2.66       12.94      5.02 o 
   0   6  15        1.08       -5.12      5.12 o 
  -6   0  16        4.96        2.13      5.54 o 
  -4   0  16        8.45       15.78      4.82 o 
  -2   0  16        0.13        3.35      4.06 o 
   0   0  16        0.63       -1.99      3.87 o 
   2   0  16        0.64       -4.93      5.97 o 
   4   0  16       35.15       46.48      9.38 o 
  -7   1  16        0.02       -1.28      4.69 o 
  -6   1  16       17.70       16.63      6.40 o 
  -5   1  16        2.81        5.12      5.54 o 
  -4   1  16        0.19       -0.78      2.99 o 
  -3   1  16        0.91        0.23      3.11 o 
  -2   1  16        1.06        3.20      3.36 o 
  -1   1  16        0.01        0.32      2.74 o 
   0   1  16       16.96       20.85      3.64 o 
   1   1  16        0.20       -0.96      2.71 o 
   2   1  16        1.39        1.57      2.92 o 
   3   1  16        0.46       -1.38      2.88 o 
  -6   2  16        8.27        0.85      5.12 o 
  -5   2  16        4.56        3.47      4.06 o 
  -4   2  16        3.91       -0.69      3.11 o 
  -3   2  16        0.83        0.00      3.11 o 
  -2   2  16        0.01       -0.66      2.87 o 
  -1   2  16        1.88       -2.74      2.74 o 
   0   2  16        2.38        4.81      3.28 o 
   1   2  16        5.81        4.20      3.50 o 
   2   2  16        1.93        1.90      2.86 o 
   3   2  16        0.16       -1.42      2.75 o 
  -5   3  16       12.80        6.41      4.49 o 
  -4   3  16        0.02       -1.96      3.69 o 
  -3   3  16        0.04        2.05      3.29 o 
  -2   3  16        3.85        4.16      3.60 o 
  -1   3  16        7.53        7.45      5.07 o 
   0   3  16       12.35       16.03      4.27 o 
   1   3  16       18.44       15.06      4.09 o 
   2   3  16       11.16       12.89      4.24 o 
  -4   4  16        2.26       -0.73      4.09 o 
  -3   4  16        0.65        7.32      5.33 o 
  -2   4  16        0.04        0.94      4.90 o 
  -1   4  16        0.57       -2.44      3.78 o 
   0   4  16        3.17        7.79     11.30 o 
   1   4  16        1.53       -2.99      5.12 o 
  -3   0  17        0.00        5.04      6.61 o 
  -1   0  17        2.69        0.36      4.06 o 
  -3   1  17        0.02       -1.84      3.32 o 
  -2   1  17        0.16       -0.99      3.29 o 
  -1   1  17        2.68        4.45      3.02 o 
   0   1  17        3.52        0.76      4.06 o 
                                                 
