# Supplementary material for: Crystal structure of methyl (E)-4-[2-(8-hy­droxy­quinolin-2-yl)vin­yl]benzoate
Source: Acta Crystallogr E Crystallogr Commun. 2016 Aug 5;72(Pt 9):1251–3. doi: 10.1107/S205698901601210X (PMC5120699; doi:10.1107/S205698901601210X)
Supplement: Supplementary file 3 [file e-72-01251-Isup3.mol]

g.mol
  ChemDraw07041615012D

 23 25  0  0  0  0  0  0  0  0999 V2000
   -3.4361    2.5558    0.0000 C   0  0  0  0  0  0  0  0  0  0  0  0
   -3.4361    1.7308    0.0000 C   0  0  0  0  0  0  0  0  0  0  0  0
   -2.7216    1.3183    0.0000 C   0  0  0  0  0  0  0  0  0  0  0  0
   -2.0071    1.7308    0.0000 C   0  0  0  0  0  0  0  0  0  0  0  0
   -2.0071    2.5558    0.0000 C   0  0  0  0  0  0  0  0  0  0  0  0
   -2.7216    2.9683    0.0000 C   0  0  0  0  0  0  0  0  0  0  0  0
   -2.7216    0.4933    0.0000 O   0  0  0  0  0  0  0  0  0  0  0  0
   -1.2927    1.3183    0.0000 N   0  0  0  0  0  0  0  0  0  0  0  0
   -0.5782    1.7308    0.0000 C   0  0  0  0  0  0  0  0  0  0  0  0
   -0.5782    2.5558    0.0000 C   0  0  0  0  0  0  0  0  0  0  0  0
   -1.2927    2.9683    0.0000 C   0  0  0  0  0  0  0  0  0  0  0  0
    0.1363    1.3183    0.0000 C   0  0  0  0  0  0  0  0  0  0  0  0
    0.9613    1.3183    0.0000 C   0  0  0  0  0  0  0  0  0  0  0  0
    1.3738    0.6038    0.0000 C   0  0  0  0  0  0  0  0  0  0  0  0
    0.9613   -0.1107    0.0000 C   0  0  0  0  0  0  0  0  0  0  0  0
    1.3738   -0.8252    0.0000 C   0  0  0  0  0  0  0  0  0  0  0  0
    2.1988   -0.8252    0.0000 C   0  0  0  0  0  0  0  0  0  0  0  0
    2.6113   -0.1107    0.0000 C   0  0  0  0  0  0  0  0  0  0  0  0
    2.1988    0.6038    0.0000 C   0  0  0  0  0  0  0  0  0  0  0  0
    2.6113   -1.5396    0.0000 C   0  0  0  0  0  0  0  0  0  0  0  0
    3.4361   -1.5396    0.0000 O   0  0  0  0  0  0  0  0  0  0  0  0
    2.1989   -2.2539    0.0000 O   0  0  0  0  0  0  0  0  0  0  0  0
    2.6113   -2.9683    0.0000 C   0  0  0  0  0  0  0  0  0  0  0  0
  1  2  2  0      
  2  3  1  0      
  3  4  2  0      
  4  5  1  0      
  5  6  2  0      
  6  1  1  0      
  3  7  1  0      
  4  8  1  0      
  8  9  2  0      
  9 10  1  0      
 10 11  2  0      
 11  5  1  0      
  9 12  1  0      
 12 13  2  0      
 13 14  1  0      
 14 15  2  0      
 15 16  1  0      
 16 17  2  0      
 17 18  1  0      
 18 19  2  0      
 19 14  1  0      
 17 20  1  0      
 20 21  2  0      
 20 22  1  0      
 22 23  1  0      
M  STY  1   1 SUP
M  SLB  1   1   1
M  SAL   1  4  20  21  22  23
M  SBL   1  1  22
M  SMT   1 COOCH3
M  SBV   1 22   -3.2544    3.0318
M  END
